# Supplementary material for: Intracellular and Extracellular Metabolic Response of the Lactic Acid Bacterium Weissella confusa Under Salt Stress
Source: Metabolites. 2024 Dec 10;14(12):695. doi: 10.3390/metabo14120695 (PMC11678134; doi:10.3390/metabo14120695)
Supplement: Supplementary file 1 [file metabolites-14-00695-s001.zip › Table S1.xlsx]

## Sheet: Sheet1
Table S1. Intracellular metabolites in W. confusa under 0% and 35% NaCl conditions.
Metabolite	Retention time (min)	Ion Mode1	m/z2	W-13	W-2	W-3	W35-14	W35-2	W35-3	QC-15	QC-2	QC-3
Triacetic acid	0.2907	pos	127.039	7.5839	7.5749	7.5437	7.7248	7.7281	7.7353	7.5835	7.4628	7.4262
4-Methylumbelliferone	0.4479	pos	194.081	5.3925	5.4045	5.3857	5.5904	5.627	5.6206	5.3826	5.3484	5.3125
5-Hydroxylysine	0.5496	pos	204.134	5.3466	5.4137	5.3934	4.8542	4.8314	4.8417	4.6932	4.688	4.6461
L-Lysine	0.5496	pos	147.113	6.1396	6.1542	6.1584	5.6981	5.6735	5.7382	5.8037	5.8148	5.8333
D-Ornithine	0.5496	pos	133.097	5.5526	5.5901	5.5798	3.1281	3.3964	3.4977	5.0632	5.0961	5.1337
Pipecolic Acid	0.5496	pos	130.086	5.4786	5.5342	5.5124	5.0756	5.0662	5.1001	5.132	5.1398	5.1479
2-Amino-4-[carbamimidoyl(methyl)amino]butanoic acid	0.5887	pos	139.098	3.6773	3.7657	3.7482	4.857	4.4408	4.646	4.7072	4.7671	4.7948
N6,N6,N6-Trimethyl-L-lysine	0.5887	pos	189.16	5.7292	5.7741	5.7492	4.0575	3.95	3.3056	5.2895	5.3473	5.3709
Beta-D-Glucosamine	0.5966	pos	202.069	4.4296	4.4959	4.6105	4.7639	4.7436	4.7497	4.8433	5.0151	5.0085
2,3-Diaminopyridine	0.6044	pos	110.071	4.7467	4.8358	4.8495	5.1955	5.0696	5.1277	4.9266	4.8927	4.9672
Isobutylidene	0.6044	pos	175.119	4.9213	4.9358	4.9183	4.1544	3.6936	4.2384	4.5967	4.6454	4.6422
Cystathionine	0.6044	pos	223.074	6.9852	7.0496	7.0135	3.6118	3.5587	3.5628	6.556	6.5641	6.5551
L-erythro-4-Hydroxyarginine	0.6044	pos	232.14	5.4605	5.5034	5.5393	3.4688	3.446	3.4563	5.1433	5.1521	5.2037
4-Hydroxy-4-(3-pyridyl)-butanoic acid	0.6044	pos	199.107	5.3849	5.3154	5.3777	4.3771	4.4112	4.2111	5.093	5.0914	5.099
L-Histidine	0.6044	pos	156.077	5.7521	5.7845	5.7936	6.3031	6.1977	6.2429	5.9459	5.941	5.9872
L-Aspartic Acid	0.6122	pos	134.045	5.6074	5.6585	5.6542	5.9611	5.8079	5.8985	5.652	5.6657	5.6792
Sucrose	0.6122	pos	365.105	7.0524	7.0315	7.0294	5.7069	5.7469	5.7864	7.2116	7.2005	7.2509
Fructosyl-lysine	0.6122	pos	309.165	5.3747	5.3923	5.3534	4.3267	4.304	4.3142	4.735	4.7481	4.8331
(S)-5-Amino-3-oxohexanoate	0.6122	pos	146.081	5.18	5.1751	5.1781	4.5568	4.5606	4.5652	4.8229	4.7886	4.7649
Mercaptoacetic acid	0.6122	pos	134.027	4.9745	5.0364	5.0299	4.2923	4.2695	4.2797	4.3112	4.3968	4.4358
Malonic semialdehyde	0.6122	pos	106.05	5.1467	5.1454	5.1404	5.3397	5.1472	5.2859	4.963	4.9521	5.0201
Thiazoline	0.6122	pos	88.0219	5.1938	5.2609	5.2161	1.4039	1.4842	1.0403	4.7306	4.6978	4.7876
(2R,3R,4R,5R)-2-Amino-4,5,6-trihydroxy-3-[(2R)-1-oxopropan-2-yl]oxyhexanal	0.6199	pos	277.139	5.5228	5.5856	5.5754	3.4683	3.4456	3.4558	5.0777	5.105	4.9983
Histidinal	0.6199	pos	122.071	4.8373	4.8459	4.8451	2.9859	2.9632	2.9734	4.4654	4.4599	4.5073
L-Glutamine	0.6199	pos	147.076	5.3122	5.331	5.3599	6.0769	5.916	6	5.3998	5.4039	5.4588
Glycerophosphocholine	0.6199	pos	258.11	6.1722	6.2259	6.2268	5.5509	5.6312	5.5451	6.0164	5.9885	5.9669
L-Alanine	0.6199	pos	90.0553	5.7594	5.7659	5.7785	6.1574	5.995	6.0629	5.6353	5.6797	5.724
L-Allothreonine	0.6277	pos	164.029	3.1362	3.1433	3.1352	5.6302	5.6046	5.5713	3.9863	3.9535	4.0652
UDP-N-acetyl-D-mannosamine	0.6277	pos	652.052	4.5755	4.3329	4.6977	4.9739	4.6276	5.2223	6.3269	6.3135	6.3168
L-Threonine	0.6277	pos	120.066	5.9577	5.9842	5.988	6.326	6.1546	6.2291	5.8936	5.9402	5.9401
VASICINONE	0.6277	pos	446.186	5.7534	5.7434	5.7206	5.4868	5.464	5.4743	5.2692	5.3332	5.2422
L-Carnitine	0.6277	pos	162.112	5.6838	5.6856	5.717	4.7455	4.8907	4.808	5.4325	5.487	5.506
2-Pyrrolidinone	0.6277	pos	86.0604	5.1279	5.1243	5.1483	4.4794	4.458	4.5295	4.764	4.8073	4.8327
Muramic acid	0.6277	pos	234.097	5.777	5.83	5.8456	3.9972	4.3506	3.9847	5.4313	5.4476	5.4039
L-Glutamic Acid	0.6277	pos	148.06	6.4719	6.5267	6.5383	6.5053	6.3166	6.4024	6.415	6.445	6.4499
2-Aminomuconic acid semialdehyde	0.6355	pos	159.076	5.532	5.5825	5.583	6.2224	6.107	6.1538	5.7246	5.7613	5.7427
L-Prolinamide	0.6355	pos	115.087	4.8551	4.8646	4.9205	4.313	4.2409	4.2419	4.5623	4.5989	4.5871
Lagociclovir	0.6355	pos	270.1	6.7949	6.8495	6.8135	3.0596	3.395	3.0471	6.3981	6.4145	6.395
2-Hydroxy-L-methionine	0.6355	pos	188.035	3.5836	3.9032	3.9154	5.1631	5.2306	5.1432	4.8142	4.7751	4.8697
Citrulline	0.6355	pos	176.103	5.8381	5.9101	5.8979	6.918	6.806	6.8325	6.1342	6.1624	6.1699
Methionine Sulfoxide	0.6355	pos	166.053	5.3484	5.4339	5.4601	5.2447	5.2215	5.3021	5.4268	5.478	5.4796
Norvaline	0.6355	pos	118.086	6.5075	6.5387	6.5416	6.7194	6.5899	6.6607	6.3753	6.4303	6.4468
Creatinine	0.6433	pos	114.066	5.6546	5.6107	5.6582	5.0701	5.0816	5.1016	5.3228	5.3566	5.3886
Glutaminylthreonine	0.6433	pos	230.113	6.001	6.0098	6.0129	4.6171	4.4688	4.9956	5.5405	5.589	5.5831
5-Aminopentanoic acid	0.6433	pos	140.068	4.6228	4.6832	4.6757	5.5352	5.588	5.5678	5.2679	5.0488	5.2221
Histidinyl-Gamma-glutamate	0.6433	pos	266.123	6.2714	6.2913	6.289	5.0381	5.1903	5.1365	6.0431	6.0745	6.0772
Thiamine Monophosphate	0.6511	pos	173.042	5.4186	5.4589	5.424	5.7376	5.7196	5.7544	5.2695	5.166	5.2309
Creatine	0.6511	pos	132.077	5.0142	5.0581	5.0322	3.9727	4.1601	4.0759	4.7594	4.8302	4.8532
Cytosine	0.6511	pos	112.051	5.5113	5.4721	5.5145	4.7341	4.5754	4.7193	5.1059	5.2054	5.1923
L-Proline	0.6589	pos	116.071	6.4348	6.4366	6.4399	6.3216	6.1856	6.2621	6.2452	6.2447	6.2548
Octopine	0.6589	pos	229.129	5.7531	5.7591	5.7849	3.928	3.9318	4.23	5.3889	5.4015	5.4008
(3R)-3-Hydroxy-N-[(3S)-2-oxooxolan-3-yl]butanamide	0.6589	pos	205.118	6.0174	6.0581	6.0411	5.1834	5.2068	5.2148	5.6741	5.6863	5.6601
5'-CMP	0.6589	pos	324.059	6.2082	6.2477	6.2215	5.8533	5.594	5.6864	6.0686	6.0704	6.1073
[(2S,3R,4R,5R)-5-(6-Aminopurin-9-yl)-3,4-dihydroxyoxolan-2-yl]methyl phosphono hydrogen phosphate	0.6589	pos	450.018	5.2908	5.2979	5.2898	5.5627	5.5399	5.5502	5.2635	5.2908	5.298
Cytidine 2'-phosphate	0.6589	pos	362.014	5.8985	5.9514	5.9598	5.4146	5.3919	5.4021	5.2321	5.2086	5.1711
Pyrroline	0.6589	pos	70.0656	4.7506	4.7266	4.7622	4.7018	4.4995	4.5862	4.5202	4.545	4.5946
Deoxyribose	0.6667	pos	176.092	5.155	5.1862	5.1666	3.507	3.9237	3.9072	4.7419	4.8837	4.8788
Erythro-4-hydroxy-L-glutamate(1-)	0.6667	pos	205.082	5.5633	5.5912	5.5923	3.705	3.9262	4.0671	5.1596	5.2253	5.279
Alpha-AMINO-3-HYDROXY-5-METHYL-4-ISOXAZOLEPROPIONIC ACID	0.6667	pos	228.097	5.9602	6.0384	5.9801	3.643	3.7449	3.4913	5.6383	5.675	5.6531
Beta-nicotinamide adenine dinucleotide	0.6667	pos	664.115	6.7967	6.8276	6.85	4.8124	4.9109	4.8539	6.5685	6.5999	6.5893
L-Coprine	0.6667	pos	244.129	5.8872	5.8986	5.9134	5.1977	4.9944	5.0755	5.5206	5.566	5.5702
(2S,2'S)-Pyrosaccharopine	0.6667	pos	276.155	5.9206	5.9478	5.9289	6.4139	6.2312	6.2937	5.6771	5.7507	5.7804
CDP-DG(i-14:0/i-15:0)	0.6667	pos	467.734	3.4076	3.4147	3.7992	6.1842	6.0602	6.1631	4.9902	5.0234	4.9921
N-Acetylneuraminic acid 9-phosphate	0.6667	pos	428.036	5.1293	5.1443	5.2264	3.9545	3.9318	3.942	5.3905	5.5338	5.5167
[(2S,3R,4R,5R)-5-(2,4-Dioxopyrimidin-1-yl)-3,4-dihydroxyoxolan-2-yl]methyl dihydrogen phosphate	0.6667	pos	325.043	5.9861	5.9997	5.937	5.5205	5.4978	5.508	5.4412	5.6488	5.5712
Ergothioneine	0.6667	pos	230.096	6.2955	5.8309	6.0205	3.5543	3.9362	4.1456	5.7209	5.6946	5.6971
Glutaminylhydroxyproline	0.6745	pos	242.113	5.3225	5.3742	5.3363	4.7476	4.7248	4.7351	4.8892	4.9389	4.9876
7-Hydroxy-3-(3-hydroxy-4-methoxybenzyl)-5-methoxy-4-chromanone	0.6745	pos	295.095	6.2424	6.296	6.251	5.9556	5.9329	5.9431	5.8056	5.9208	5.9185
Histidylproline	0.6745	pos	235.119	6.1544	6.1127	6.131	6.0746	6.1043	6.132	5.954	5.9754	5.9817
2-Amino-2-methyl-1-propanol	0.6745	pos	72.0813	5.1611	5.0923	5.1349	5.821	5.6849	5.7771	5.1988	5.2623	5.2807
Daunosamine	0.6745	pos	130.086	5.66	5.6763	5.6685	5.0986	5.0783	5.163	5.4045	5.4161	5.4221
3-Hydroxynorvaline	0.6745	pos	175.107	5.5037	5.5026	5.5248	4.2712	4.1984	4.3305	5.0959	5.129	5.1658
L-Tyrosine	0.6745	pos	182.081	5.7997	5.7648	5.7832	6.1953	6.0984	6.1733	5.6643	5.7094	5.7152
Glycerylphosphorylinositol	0.6745	pos	332.075	5.0579	5.0418	5.0917	5.546	5.374	5.7031	4.9772	5.1196	4.9487
Uridine 3'-monophosphate	0.6745	pos	347.024	6.6923	6.714	6.6788	5.6565	5.3505	5.5479	6.6667	6.6521	6.6402
Glycylproline	0.6745	pos	367.158	5.0955	5.1897	5.0944	6.1111	5.8681	6.054	5.1734	5.164	5.2189
Homopisatin	0.6745	pos	265.085	5.202	5.3105	5.2625	5.3541	5.3313	5.3416	5.0549	5.1803	5.1376
Carboxyethyllysine	0.6745	pos	219.134	5.9311	5.9843	5.956	4.1672	4.1445	4.1547	5.5346	5.5564	5.58
Calystegine B2	0.6745	pos	217.118	5.6719	5.6446	5.6514	5.065	4.7286	5.0145	5.2626	5.2825	5.2853
Asparaginyl-Proline	0.6745	pos	212.103	5.6902	5.7072	5.695	4.677	4.7048	4.7783	5.289	5.3502	5.3531
Guanidylic acid (guanosine monophosphate)	0.6745	pos	364.065	6.5329	6.5462	6.5308	6.1182	5.8353	6.0265	6.4266	6.4845	6.4851
P-Coumaric Acid	0.6745	pos	147.044	4.4307	4.3243	4.3599	4.8469	4.7992	4.909	4.3475	4.2685	4.4189
NAD	0.6823	pos	686.097	4.6867	4.9115	5.0579	4.4176	4.3949	4.4051	5.8737	5.8609	5.8828
Piperidine	0.7057	pos	86.0968	5.8403	5.829	5.8416	6.5682	6.4535	6.4857	5.9895	5.9911	5.9992
Norleucine	0.7057	pos	132.102	6.6218	6.6056	6.6223	7.3492	7.2294	7.2669	6.7608	6.7678	6.7777
Ciliatine	0.7135	pos	292.082	4.5473	4.5624	4.287	4.5599	4.5372	4.5474	5.19	5.3031	5.2679
S-(2-Hydroxyethyl)glutathione	0.7135	pos	374.099	4.7647	4.6474	4.8239	4.9122	4.8894	4.8996	5.4952	5.6219	5.5851
DL-Norvaline	0.7135	pos	140.068	4.5415	4.4858	4.6171	5.2014	5.2581	5.2078	4.846	5.0439	5.0219
D-Pinitol 2-O-alpha-D-Galactopyranosyl	0.7213	pos	379.12	6.2984	6.3541	6.3176	3.6821	3.6594	3.6696	6.7687	6.7948	6.7575
Glycerylphosphorylcholine	0.7292	pos	258.11	6.0093	6.0294	6.0211	5.066	5.1429	5.0965	5.8335	5.8298	5.7888
L-Serine	0.737	pos	106.05	5.2172	5.237	5.2427	5.6225	5.4874	5.5663	5.2374	5.2111	5.1861
AMINOHYDROXYBUTYRIC ACID	0.737	pos	120.066	5.7385	5.7259	5.7382	6.1354	5.98	6.0409	5.7199	5.7054	5.6957
1-Deoxy-D-xylulose	0.737	pos	176.091	5.1318	5.1805	5.1657	3.5929	3.6867	3.5804	4.784	4.7418	4.841
Uridine monophosphate (UMP)	0.737	pos	325.043	6.4826	6.4635	6.4223	4.3778	3.5044	4.118	6.0139	5.9644	5.9979
3'-AMP	0.737	pos	370.052	6.4819	6.4984	6.5135	6.0085	5.8038	5.9784	6.6374	6.6439	6.6261
L-Glutamate	0.737	pos	148.06	6.3248	6.3885	6.3538	6.383	6.2184	6.2812	6.326	6.3213	6.2918
Lactose	0.743983	pos	360.15	3.0941	3.6135	3.0875	6.293	6.4653	6.3073	5.8401	5.8224	5.7953
Isoleucylproline	0.7448	pos	229.154	5.3624	5.3604	5.3147	4.1041	3.7768	3.9691	4.9112	4.8844	4.7533
Benzamil	0.7448	pos	364.065	6.7564	6.7754	6.7399	5.7726	5.5611	5.7434	6.4693	6.4019	6.4817
9h-Purin-9-amine	0.7448	pos	136.062	7.1116	7.0475	7.0941	6.5643	6.519	6.5332	6.8278	6.8423	6.8388
8-Oxo-dGMP	0.7448	pos	386.046	5.5981	5.5928	5.4921	5.6256	5.4043	5.5373	6.0925	6.0913	6.0378
N-Acetylcystathionine	0.7526	pos	265.085	5.4536	5.5507	5.4931	5.6077	5.585	5.5952	5.31	5.317	5.3681
Hydroxyprolyl-Cysteine	0.7526	pos	276.101	4.5942	5.4875	5.3196	4.5051	4.4823	4.4926	4.8648	4.919	4.9821
Guanine	0.7526	pos	152.056	6.5151	6.476	6.5006	6.2573	6.1875	6.2677	6.264	6.2554	6.2954
D-TYROSINE	0.7683	pos	182.081	5.584	5.5957	5.6034	5.9185	5.7477	5.7928	5.4961	5.3813	5.5149
6-Mercaptopurine ribonucleoside 5'-diphosphate	0.7761	pos	426.991	5.0989	5.167	5.1683	5.3696	5.3468	5.3571	5.76	5.6701	5.5947
Ser Leu Thr	0.7839	pos	320.181	5.2731	5.2309	5.2798	5.1749	5.1521	5.1624	4.8817	4.9172	4.8738
Deoxyadenosine monophosphate	0.7995	pos	332.075	5.2264	5.3477	5.2615	5.4333	5.1996	5.7205	5.0857	5.1141	5.0977
Pitavastatin Lactone	0.7995	pos	421.192	3.0008	2.8205	2.8277	5.7668	5.7875	5.7044	4.4911	4.6157	4.7342
Methionine glutamate	0.7995	pos	295.095	6.4904	6.5773	6.5196	5.2522	5.2294	5.2397	6.0759	6.0745	6.1094
Gamma-Glutamylalanine	0.8073	pos	219.097	5.2569	5.3399	5.2928	4.3209	4.2606	4.1502	5.0191	5.0369	5.0272
Pilocarpine	0.823	pos	226.155	5.1462	5.1866	5.1703	4.5719	4.7306	4.5434	4.9397	4.971	4.9837
Linatine	0.8386	pos	242.113	5.3626	5.3856	5.3314	3.366	3.3433	3.3535	5.0543	5.1112	5.0582
NOTA	0.8386	pos	345.176	3.8268	3.7576	3.8103	5.6243	5.4799	5.6721	4.5997	4.6408	4.7545
Fructosyl valine	0.8465	pos	280.139	6.0888	6.1261	6.1203	4.5716	4.9488	4.8152	5.8586	5.8826	5.9009
5-Hydroxypentanoic acid	0.8465	pos	254.161	5.8267	5.8067	5.8241	5.1184	5.2538	5.1773	5.6864	5.7394	5.6362
Ala Lys Leu Asp	0.8543	pos	446.26	1.5999	1.6069	3.1355	5.8668	5.9819	5.8679	4.6303	4.8164	4.889
1,3-Butadiene	0.8543	pos	72.0812	5.5206	5.5382	5.5349	6.3252	6.2188	6.2483	5.7435	5.7438	5.7484
1-Methyladenine	0.8543	pos	150.077	4.8961	4.8068	4.84	3.8666	3.8531	4.2074	4.5988	4.5269	4.4242
Folcidin	0.8543	pos	424.137	5.1189	5.3068	5.266	4.9738	4.951	4.9613	4.8788	4.9262	4.9527
2-Methylbenzaldehyde	0.8543	pos	121.065	4.8781	4.8249	4.8181	4.6679	4.7307	4.6701	4.6538	4.6398	4.6497
L-Valine	0.8543	pos	118.086	6.5552	6.5915	6.5796	7.1455	7.0425	7.0719	6.6397	6.6302	6.6356
Beta-Aspartylhydroxamate	0.8621	pos	113.035	4.9741	4.9496	4.9557	5.0755	5.1248	5.139	4.9424	4.9673	4.9667
Asn Ile Asp	0.8621	pos	361.171	4.1227	3.6585	3.9769	5.8076	5.7968	5.7472	4.8795	4.9305	4.8604
Zierin	0.8699	pos	312.11	5.4208	5.4061	5.3923	3.5524	3.6359	3.5399	5.134	5.1122	5.0726
Cortolone-3-glucuronide	0.8699	pos	575.303	2.703	2.7102	2.702	6.3051	6.1809	6.156	5.0913	5.2739	5.0454
Zalcitabine	0.8699	pos	212.103	5.9735	5.9819	5.9607	5.4934	5.5097	5.5477	5.7174	5.7236	5.6215
M-Coumaric acid	0.8699	pos	182.081	6.2293	6.2275	6.2381	6.5489	6.527	6.5273	6.1927	6.1921	6.1631
Pyropheophorbide a	0.8699	pos	517.261	3.7173	3.3817	3.3736	6.2831	6.1055	6.0624	5.1496	5.2416	4.9845
2,3,4-Trihydroxybutanoic acid	0.8699	pos	137.046	5.1804	5.1393	5.1782	4.6858	4.8968	4.8128	4.8619	4.9418	4.9135
4-Hydroxybenzaldehyde	0.8699	pos	123.044	4.975	4.9158	4.9348	5.1074	5.0418	5.0677	4.9125	4.8288	4.7172
Hydroxyethyl methacrylic acid	0.8699	pos	95.0494	4.6475	4.5631	4.5961	4.7213	4.7354	4.7903	4.5529	4.4688	4.4132
Pyroglutamic Acid	0.8855	pos	130.05	6.4549	6.4597	6.4613	6.1243	6.059	6.0972	6.1759	6.1743	6.1663
Gamma-Glutamylglutamic acid	0.8855	pos	259.092	4.8161	4.8662	4.8526	4.475	4.4522	4.4624	4.3045	4.3942	4.2504
Acivicin	0.8855	pos	161.012	3.5472	3.3774	3.5649	2.9775	2.9327	2.9429	4.245	4.3541	4.3313
Trans-4-Aminocyclohexanecarboxylic acid	0.9012	pos	144.102	5.4446	5.4285	5.4301	5.6871	5.6581	5.7115	5.3868	5.4038	5.3833
DGDP	0.98	pos	428.036	4.4576	4.7441	4.5759	4.4141	3.6224	4.0393	5.6324	5.5872	5.4647
ADP Ribose	0.98	pos	560.078	5.6953	5.7892	5.7096	4.8561	4.8333	4.8436	5.3107	5.2709	5.0492
1,2,3-Trihydroxybenzene	1.0035	pos	127.039	7.348	7.3467	7.329	7.5468	7.5519	7.5804	7.3333	7.2719	7.2439
NADP	1.0432	pos	372.544	4.4592	4.2751	4.6068	4.5399	4.5171	4.5274	4.7648	4.742	4.6694
Guanosine 5'-diphosphate (GDP)	1.0745	pos	444.031	5.7865	5.8254	5.8031	5.9883	5.9656	5.9758	5.9348	5.851	5.6872
(+)-threo-2-Amino-3,4-dihydroxybutanoic acid	1.0901	pos	136.062	6.4877	6.4408	6.4832	5.9031	5.895	5.8656	6.2282	6.2421	6.2057
2-Hydroxyadenine	1.0982	pos	152.056	6.1774	6.1539	6.184	5.9582	5.8942	5.9113	6.0002	6.0225	5.995
Bisisodiospyrin	1.0982	pos	711.127	5.6524	5.6012	5.6366	5.4061	5.3833	5.3936	5.2206	5.1802	5.1586
N-Acetyl-a-neuraminic acid	1.0982	pos	274.091	4.1502	4.1193	4.024	4.2969	4.2741	4.2843	5.0567	4.9555	4.846
Adenosine 2'-phosphate	1.0982	pos	348.07	7.137	7.1687	7.1652	5.9462	5.75	5.8231	6.9924	6.9774	6.9125
Fructosylvaline	1.106	pos	280.139	5.6068	5.6477	5.6641	4.2592	4.295	4.2525	5.4074	5.396	5.3294
5'-Guanylic Acid	1.1139	pos	364.065	6.7154	6.7331	6.7378	5.9335	5.7258	5.809	6.5255	6.5174	6.4722
5-Fluorouridine	1.1139	pos	295.095	6.0293	6.1112	6.0665	4.3003	4.2775	4.2878	5.6727	5.6518	5.6169
NAD+	1.1452	pos	664.115	6.5416	6.5816	6.5963	4.9862	4.9008	4.0019	6.4529	6.4708	6.412
Ile Arg	1.1452	pos	288.202	5.5712	5.551	5.5963	2.9014	2.8787	2.916	5.1756	5.325	5.4111
Niacinamide	1.1452	pos	123.055	6.2666	6.2801	6.2842	5.9665	5.9256	5.9055	6.1194	6.1943	6.1305
D-Octopine	1.1609	pos	247.139	4.9729	4.9789	4.957	4.7257	4.703	4.7132	4.4958	4.4605	4.4246
N2-gamma-L-Glutamyl-L-arginine	1.2162	pos	304.161	5.3903	5.3921	5.4012	5.2146	5.1918	5.2021	4.99	4.9924	4.9135
Tryptophyl-Arginine	1.2319	pos	405.161	3.3487	3.3559	3.3478	5.3043	5.2322	5.235	4.299	4.4159	4.276
Hypoxanthine	1.2319	pos	137.046	5.5705	5.4969	5.5804	5.077	5.1672	5.0936	5.2595	5.3142	5.2859
Cysteinylhydroxyproline	1.5705	pos	276.101	3.6852	5.6371	5.4242	3.3618	3.339	3.4421	4.8362	4.8866	4.9137
Hydroxyprolyl-Arginine	1.6885	pos	270.156	5.5979	5.5856	5.6284	4.144	4.3995	4.2539	5.214	5.2622	5.2392
Cyclo(his-pro)	1.759	pos	235.119	6.0145	6.0011	6.0259	5.1181	5.1938	5.0381	5.654	5.6841	5.6791
2-Hydroxycinnamic acid	1.8138	pos	182.081	6.5741	6.5651	6.5749	6.8457	6.7619	6.7891	6.5109	6.5052	6.5075
Salicylaldehyde	1.8373	pos	123.044	5.1789	5.1634	5.1694	5.3753	5.3157	5.2658	5.1311	5.0546	5.0238
4-Hydroxy-L-Proline	1.9313	pos	96.0447	5.2051	5.2451	5.2009	5.0025	5.047	5.0542	5.141	5.0766	5.0489
N-Acetyl-L-glutamate 5-semialdehyde	1.9313	pos	347.144	7.3387	7.3852	7.3619	4.9448	5.0008	4.9689	7.2646	7.1338	7.0644
1-(2-Hydroxyethoxy)methyl-5-methyluracil	1.9391	pos	201.087	5.318	5.3975	5.3676	3.939	4.328	4.1894	5.0081	4.9994	4.9833
5-Hydroxymethyl-2-furancarboxaldehyde	1.9391	pos	144.065	5.6072	5.6376	5.6125	5.4993	5.5223	5.5384	5.5727	5.4774	5.429
(gamma-Glutamyl-gamma-glutamyl)-S-methylcysteine	1.9391	pos	394.127	3.5015	3.5086	4.0346	3.7733	3.7506	3.7608	4.5465	4.4679	4.5452
8-Hydroxythioguanine	1.9391	pos	405.009	5.09	5.1278	5.1319	5.1181	5.0953	5.1056	4.9248	4.9313	4.817
Dihydrodaidzein 7-O-glucuronide	1.9391	pos	882.241	5.618	5.7035	5.699	5.6919	5.6691	5.6794	5.83	5.7101	5.6752
L-Leucine	1.9391	pos	132.102	6.8569	6.866	6.8883	7.5948	7.5185	7.5016	7.0327	7.0414	7.0583
Cyclopentylamine	1.9391	pos	86.0968	6.3425	6.3613	6.3731	7.0728	6.987	7.0007	6.5256	6.5328	6.5368
Prolyl-Asparagine	1.9469	pos	212.103	5.9703	6.0366	6.0023	5.3109	5.3758	5.3658	5.7055	5.6824	5.7124
5-Hydroxy-L-tryptophan	1.9469	pos	221.092	4.5432	4.6209	4.5808	4.1239	3.9002	4.0964	4.4864	4.5735	4.5567
2,6-diamino-4-hydroxy-5-formamidopyrimidine	1.9469	pos	152.056	4.6397	4.7104	4.7102	4.8877	4.795	4.9968	4.7145	4.6935	4.7262
Isatoribine	1.9469	pos	330.059	6.3645	6.3883	6.4033	3.9905	4.1773	4.6823	5.9922	5.9552	5.9889
Fluocinolone	1.9469	pos	476.186	5.6462	5.739	5.6558	3.7223	3.457	3.4672	5.3994	5.2471	5.1655
Diadenosine diphosphate	1.9469	pos	339.065	6.2634	6.2771	6.2556	6.0093	5.784	6.0772	6.1191	6.1312	6.1649
3,4,5-Trihydroxypentanoylcarnitine	1.9469	pos	294.154	6.6921	6.753	6.7226	5.5933	5.6841	5.5839	6.5001	6.4783	6.5071
Folic Acid	1.9469	pos	424.137	5.4873	5.5343	5.5128	5.2033	5.1805	5.1907	5.2037	5.1814	5.1734
Serylvalylglycylglutamic acid	1.9469	pos	391.182	4.2082	4.0605	4.3193	5.7986	5.6028	5.7104	4.7311	4.7584	4.7392
Neamine	1.9469	pos	345.176	4.7084	4.6763	4.658	5.8666	5.6592	5.8069	5.0004	4.9246	4.9818
3-Hydroxy-5,5,8a-Trimethyl-3,4,4a,6,7,8-Hexahydronaphthalene-2-Carboxylic Acid	1.9469	pos	261.144	4.9881	5.0227	4.9866	4.0834	3.8319	3.812	4.6208	4.6461	4.6807
Pro Val	1.9469	pos	215.139	5.3243	5.3889	5.3464	4.8999	4.8945	4.9044	5.033	5.0357	5.0888
N-Acetylneuraminic acid	1.9469	pos	348.07	4.8342	4.8484	4.8474	4.3077	4.0046	4.3055	5.127	5.067	5.0961
Homosildenafil	1.9547	pos	489.23	2.4269	3.8695	3.3018	5.7059	5.7728	5.512	4.7803	4.7283	4.7557
Histidylleucine	1.9782	pos	251.15	5.3039	5.3271	5.3359	3.6862	4.5134	4.0361	4.9381	5.0318	5.0716
Kyotorphin	2.0252	pos	320.171	5.2589	5.2287	5.271	3.4544	3.4316	3.4419	4.8932	4.9154	4.9485
Dihydrozeatin	2.174	pos	254.161	6.5477	6.5364	6.5646	5.5602	5.6234	5.5456	6.225	6.2535	6.2546
N-Hydroxy-L-tyrosine	2.2679	pos	239.102	5.2864	5.1588	5.2421	2.8182	2.7406	2.4784	4.7729	4.8004	4.8439
1-propyl-1-(thiophen-2-ylmethyl)-3-(3,4,5-trimethoxyphenyl)urea	2.4558	pos	365.155	4.9438	4.9962	4.9278	4.7669	4.7442	4.7544	4.7234	4.6231	4.4658
MJDBISSP00000009	2.5182	pos	171.117	7.5321	7.4822	7.5679	7.8113	7.7891	7.8264	7.5042	7.5909	7.5857
Glutamylmethionine	2.5339	pos	279.1	5.0338	5.1548	5.0938	4.7951	4.7723	4.7825	4.7668	4.7062	4.6378
Etiracetam	2.5416	pos	379.174	5.1912	5.1737	5.1606	5.3755	5.4827	5.4709	5.1086	5.1745	5.1162
Aprobarbital	2.5494	pos	255.07	4.8659	4.8698	4.7581	5.158	5.1706	5.1873	4.8787	4.8004	4.7372
Phenol	2.5728	pos	95.0494	4.2777	4.233	4.2435	4.5658	4.5079	4.4986	4.2076	4.1754	4.1543
Valyl-Arginine	2.5806	pos	256.176	5.2699	5.2376	5.2592	3.7547	3.3384	3.6716	4.8501	4.8568	4.8838
5-Methoxy-3,4-methylenedioxyamphetamine	2.6197	pos	192.102	4.536	4.6435	4.4958	4.8997	4.8304	4.8739	4.6132	4.534	4.3803
Leu Glu Gln	2.6667	pos	389.202	3.7095	3.1907	4.3864	5.6316	5.6018	5.4281	4.768	4.777	4.8808
Pro Tyr	2.6667	pos	279.133	6.2267	6.2042	6.2218	4.1856	4.4911	3.9644	5.8822	5.876	5.8697
Dihydrostreptomycin	2.6745	pos	606.272	3.4501	3.4573	3.4491	6.2516	6.1698	6.0714	5.2455	5.2786	5.229
Aminomalonic acid	2.6902	pos	152.056	4.7435	4.674	4.6969	3.6467	3.6856	4.1488	4.3614	4.4118	4.3437
Cytosine deoxyribonucleoside	2.7059	pos	477.171	5.6931	5.7101	5.729	2.2588	2.0429	1.8709	5.5494	5.4549	5.352
Alpha-(4-Fluorophenyl)-4-(5-fluoro-2-pyrimidinyl)-1-piperazine butanol	2.7059	pos	366.212	5.4018	5.3601	5.4045	4.4902	4.7264	4.7619	4.9721	5.0548	5.1853
Blasticidin S	2.7294	pos	405.197	5.6731	5.7152	5.6794	4.5721	4.6541	4.4279	5.5136	5.47	5.5286
[1,1'-Biphenyl]-4-carbonitrile, 4'-(pentyloxy)-	2.7372	pos	279.157	4.7288	4.691	4.7233	4.9588	4.927	4.9834	4.7624	4.7517	4.724
CDP-DG(20:3(5Z,8Z,11Z)/6 keto-PGF1alpha)	2.7451	pos	570.761	5.6258	5.4779	5.5002	5.5226	5.3274	5.4772	5.3806	5.3534	5.3762
Acetylbalchanolide	2.7529	pos	648.355	3.9688	3.9759	3.9678	5.8472	5.7382	5.8271	4.7044	4.8033	4.7808
Cyclo(D-trp-D-asp-pro-D-val-leu)	2.7608	pos	575.303	3.0909	3.337	3.0899	6.5265	6.4469	6.5098	5.5941	5.576	5.6025
Okadaic acid	2.7608	pos	414.234	5.4563	5.482	5.5512	5.7021	5.5573	5.5755	5.3252	5.3581	5.4041
DL-Valine-4-antipyrineamide	2.7608	pos	316.186	3.945	4.0013	3.9893	5.3666	5.2729	5.3132	4.8066	4.7921	4.7513
Val Leu Gln Glu	2.7686	pos	488.27	5.0652	5.0339	5.0494	6.4779	6.4904	6.393	5.6897	5.6567	5.7113
(2R)-2-[[(2R)-2-amino-3-(1-methoxycarbonylindol-3-yl)propanoyl]-[(2S)-2-[[(2R,6S)-2,6-dimethylpiperidine-1-carbonyl]amino]-4,4-dimethylpentanoyl]amino]hexanoic acid	2.7686	pos	343.676	5.2533	5.1841	5.3421	4.4057	4.7838	4.15	4.951	5.0412	5.1393
Globulin G	2.7686	pos	937.435	6.1546	6.0787	6.0384	6.0281	5.9161	5.9435	6.0158	5.9761	5.9599
Tyr Pro Ser	2.7686	pos	366.165	4.5638	4.571	4.5628	5.1439	5.1208	5.0718	4.5947	4.5551	4.5346
Lacto-N-biose I	2.7686	pos	348.128	5.5897	5.625	5.6266	2.9568	2.934	2.9443	5.4239	5.3831	5.316
Val Pro Gln	2.7686	pos	343.197	5.2579	5.3069	5.3353	4.9233	4.9382	4.8699	5.1268	5.1577	5.1948
Phenethylamine glucuronide	2.7686	pos	298.128	4.0314	4.0034	3.9546	0.8171	0.4695	0.4763	4.3714	4.4118	4.5314
Ultram	2.7686	pos	286.176	4.7798	4.8261	4.7766	5.7767	5.6007	5.7077	5.2082	5.1769	5.1595
PG(LTE4/20:1(11Z))	2.7765	pos	502.766	3.3029	3.4833	3.335	6.5541	6.5091	6.3319	5.5148	5.58	5.6025
3,4-Dihydroxy-2-hydroxymethyl-1-pyrrolidinepropanamide	2.7843	pos	187.107	4.039	4.2463	4.0185	5.4916	5.5089	5.4085	4.7556	4.676	4.7048
Pimonidazole	2.7843	pos	272.17	3.8935	3.7508	3.7989	3.5762	3.5087	3.4322	4.4865	4.4653	4.5801
L-Hypoglycin A	2.7843	pos	300.191	3.9886	4.0337	4.1199	6.9125	6.9217	6.8088	6.0587	6.0684	6.0886
PI(20:4(6E,8Z,11Z,14Z)+=O(5)/16:2(9Z,12Z))	2.7843	pos	907.434	3.9141	4.3736	3.9131	6.5875	6.5333	6.4726	5.6387	5.6093	5.686
Cilastatin	2.7843	pos	376.188	5.0841	4.9727	5.2185	5.1074	5.035	5.0186	5.2891	5.3495	5.3472
(3S)-N-cyclopropyl-4-[(4-methylphenyl)methyl]-5-oxomorpholine-3-carboxamide	2.7843	pos	289.154	5.431	5.3795	5.424	3.6805	3.2883	3.8593	5.0376	5.0835	5.1168
Polypodoside C	2.7921	pos	385.218	3.9086	3.9713	4.3476	5.6608	5.8835	5.6791	4.909	4.9563	4.8557
N6-beta-Aspartyllysine	2.7921	pos	586.282	3.5204	3.5275	3.5194	6.3727	6.1769	6.2379	5.4049	5.3	5.3297
Zeatin	2.7999	pos	220.118	4.083	4.1702	4.1283	4.482	4.5324	4.4878	4.7172	4.6051	4.5934
Citalopram N-oxide	2.7999	pos	373.191	5.256	5.2025	5.3044	5.0273	4.8549	4.8231	4.7125	4.8098	4.8113
Phaseolic acid	2.8078	pos	304.176	5.0617	4.9724	5.0496	5.0667	5.1466	5.1605	4.692	4.7482	4.6574
Leucyl-Lysine	2.8078	pos	242.186	5.5517	5.519	5.5749	4.5064	4.6167	4.582	5.2463	5.2618	5.286
PS(16:1(9Z)/TXB2)	2.8078	pos	435.737	3.356	4.3879	3.9898	5.7765	5.7565	5.5663	4.6701	4.7596	4.751
Fluocortin	2.8156	pos	819.336	4.5837	4.5909	4.5827	5.0224	4.9857	4.9493	4.9283	4.9656	4.9364
Imidazolone A	2.8156	pos	360.19	5.4581	5.4174	5.4451	5.6879	5.6992	5.7489	5.4433	5.4327	5.4506
[(2R,3S,4S,6R,7S,8R)-4-Ethenyl-3-hydroxy-2,4,7,14-tetramethyl-9-oxo-6-tricyclo[5.4.3.01,8]tetradecanyl] 2-[2-(diethylamino)ethylsulfanyl]acetate	2.8156	pos	258.66	3.0886	3.0957	3.0876	3.5228	4.0317	3.9485	3.8901	4.1029	4.1436
Butyl (S)-3-hydroxybutyrate [arabinosyl-(1->6)-glucoside]	2.8234	pos	472.24	5.4486	5.4525	5.4896	5.2254	5.1113	5.04	5.1892	5.2679	5.268
1-[2-(benzylamino)-2-oxoethyl]piperidine-4-carboxamide	2.8313	pos	276.17	5.2189	5.2013	5.1988	3.8414	3.9581	3.3141	4.9374	4.9123	4.9444
Cucurbitacin E	2.8313	pos	595.271	3.5459	3.6679	2.1083	6.1117	6.1155	6.0254	5.0854	5.0563	5.0862
CDP-DG(18:3(9Z,12Z,15Z)/18:1(12Z)-O(9S,10R))	2.8704	pos	519.747	5.5449	5.553	5.4548	5.2149	5.0847	4.9547	4.9425	4.987	5.1172
Fasoracetam	2.8783	pos	229.154	6.1057	6.0566	6.1282	5.5085	5.5342	5.455	5.7903	5.8083	5.8272
3-O-Demethylfortimicin A	2.8783	pos	414.234	5.1931	5.2211	5.0667	4.7394	4.7907	4.5161	4.9689	4.8616	4.8904
O-Toluidine	2.8861	pos	108.081	4.9769	4.9464	4.934	5.2196	5.2473	5.2609	4.9465	4.9312	4.9204
ALA-ILE	2.8861	pos	203.139	4.7862	4.8134	4.7544	4.2355	4.2144	4.1494	4.4698	4.4867	4.4164
Val-Gly-Val-Ala-Pro-Gly	2.8861	pos	531.313	3.9038	3.9109	3.9028	6.4817	6.4127	6.3762	5.4985	5.5164	5.4202
N-[(3s)-2-Oxotetrahydrofuran-3-Yl]butanamide	2.9018	pos	189.123	5.9225	5.9317	5.9423	5.6086	5.6305	5.61	5.6537	5.6582	5.6641
PG(16:1(9Z)/PGF1alpha)	2.9018	pos	422.25	4.4927	4.4998	4.4917	5.7312	5.8594	5.7519	4.9189	4.9258	4.948
Citrusin III	2.9096	pos	769.431	4.7834	4.7905	4.7824	5.8746	6.1359	5.951	4.7561	4.9344	4.8599
Hexazinone	2.9175	pos	270.192	6.0454	6.0073	6.051	4.9417	5.0072	4.9071	5.7281	5.7538	5.7619
Dehydrosoyasaponin I	2.9175	pos	471.255	4.9744	5.2291	4.8714	6.4491	6.3895	6.2583	5.5362	5.502	5.5234
20-Hydroxy-leukotriene E4	2.9253	pos	488.271	1.9749	1.982	1.9739	5.6972	5.6397	5.6039	4.5583	4.4648	4.3957
2-[(3,17-Dihydroxy-13-methyl-8,9,11,12,14,15,16,17-octahydro-7H-cyclopenta[a]phenanthren-6-ylidene)amino]oxyacetic acid	2.9337	pos	719.356	4.0768	4.084	4.0759	5.512	5.6982	5.1478	4.4761	4.6443	4.4102
6-Keto-prostaglandin F1a	2.9337	pos	393.222	5.6212	5.6368	5.6478	4.9194	4.4217	4.2244	5.3182	5.3199	5.3625
Cebranopadol	2.9416	pos	343.197	5.2415	5.2602	5.1695	4.0998	4.095	4.1226	4.9689	4.9524	4.9073
Pentaethylene glycol	2.9416	pos	239.149	5.7756	5.7414	5.7107	5.882	5.948	5.9808	5.8287	5.8455	5.8445
Biocytin	2.9416	pos	373.19	5.7789	5.8179	5.795	4.7866	4.4769	4.5488	5.3981	5.371	5.3555
Phenylalanylhistidine	2.9494	pos	285.134	5.4962	5.4426	5.4622	4.7616	4.7412	4.8061	5.1714	5.1779	5.1927
L-Prolinamide, 5-oxo-L-prolyl-L-norvalyl-	2.9573	pos	357.212	4.9609	5.126	5.0302	6.1388	5.9902	5.9814	5.4854	5.4502	5.4408
2-(3-Carboxy-3-(methylammonio)propyl)-L-histidine	2.9573	pos	304.176	5.6836	5.6488	5.6781	4.265	4.4983	4.1477	5.3729	5.3819	5.3819
Nummularine A	2.9651	pos	686.336	6.2737	6.3432	6.3292	6.3297	6.204	6.1136	6.1586	6.1728	6.096
(2S)-1-[2-[[(2S)-Pyrrolidine-2-carbonyl]amino]acetyl]pyrrolidine-2-carboxylic Acid	2.9964	pos	556.308	5.2608	5.2687	5.2976	4.5488	3.234	3.2001	4.9129	4.858	4.9585
Bn-NCC-2	3.0126	pos	810.362	4.5978	4.605	4.5968	5.9559	5.955	5.8443	4.7036	4.5791	4.6633
Lysylthreonine	3.0126	pos	517.297	5.5685	5.5642	5.6303	3.7984	3.8448	3.4854	5.1607	5.1251	5.1958
Chakasaponin V	3.0203	pos	644.324	3.842	3.8492	3.8411	6.0597	5.9545	5.9221	4.8599	4.744	4.7526
L-alpha-Amino-1H-pyrrole-1-hexanoic acid	3.0281	pos	229.154	6.0129	6.0282	5.9951	5.1779	5.2956	5.1556	5.6753	5.6599	5.661
PG(22:5(7Z,10Z,13Z,16Z,19Z)/LTE4)	3.0436	pos	501.758	3.9999	4.007	4.1015	6.1209	6.0378	6.0286	5.3559	5.1981	5.3514
S-Methyl-5'-thioadenosine	3.0436	pos	298.096	5.1987	5.6242	5.3413	2.467	2.4444	2.8038	5.573	5.5815	5.5948
Monocrotaline	3.0515	pos	343.187	5.3574	5.295	5.3367	4.0545	3.8328	3.843	4.8648	5.0352	5.053
2-(beta-D-Mannopyranosyl)-L-tryptophan	3.0593	pos	367.149	6.0837	6.0715	6.1105	2.845	3.9018	2.8325	5.7878	5.7991	5.7976
N-Acetoxy-phip	3.0671	pos	324.145	5.4064	5.3616	5.4041	3.8429	3.9986	3.8304	5.0999	5.1568	5.1012
Kukoamine B	3.0671	pos	531.313	4.8605	4.8677	4.8596	7.2847	7.2209	7.2303	6.3402	6.3549	6.3426
Vomifoliol	3.0671	pos	247.128	5.4711	5.5558	5.5185	3.5493	3.5266	3.5368	5.2214	5.2439	5.2378
PS(LTE4/18:3(9Z,12Z,15Z))	3.0825	pos	471.255	3.0243	3.3772	3.0233	7.0006	6.9151	6.8543	5.9476	5.9882	6.0537
CDP-DG(PGF1alpha/i-21:0)	3.0902	pos	573.803	4.0222	4.0293	4.0212	5.5195	5.7847	5.2235	4.0003	4.0935	3.993
3-Hydroxy-L-proline	3.098	pos	304.15	4.707	5.0202	5.0203	4.5289	4.5061	4.5164	4.4204	4.2382	4.3894
(R)-beta-Aminoisobutyric acid	3.1056	pos	229.118	5.586	5.6426	5.5837	3.7913	3.7685	3.7788	5.2591	5.2178	5.2637
N-[(3a,5b,7a)-3-hydroxy-24-oxo-7-(sulfooxy)cholan-24-yl]-Glycine	3.121	pos	547.308	4.2649	4.272	4.2639	5.3572	4.9506	5.3117	4.2377	4.2461	4.2357
Gly Pro Leu	3.1288	pos	286.176	3.5295	3.5367	3.5285	4.228	3.7787	3.7889	4.5217	4.6575	4.6325
4-Dodecan-6-ylbenzenesulfonic Acid	3.1519	pos	344.227	4.2909	4.3847	4.4335	4.9845	5.15	4.9301	4.7454	4.7792	4.837
CDP-DG(i-13:0/20:3(8Z,11Z,14Z)-2OH(5,6))	3.1519	pos	519.724	5.3168	5.5943	5.3947	5.1946	5.1719	5.1821	5.1466	4.9039	5.0068
3-Methylindole	3.1597	pos	132.081	4.8064	4.7984	4.8439	4.9531	4.8332	4.8133	4.6589	4.5768	4.6318
1-Naphthylamine	3.1597	pos	144.081	5.301	5.3214	5.3327	5.391	5.3294	5.2851	5.1336	5.1403	5.1221
Indoleacrylic acid	3.1597	pos	188.07	7.1845	7.1672	7.1985	7.3346	7.2782	7.2658	7.0544	7.0746	7.0661
Serotonin	3.1597	pos	159.091	5.2424	5.2501	5.2916	5.3805	5.3461	5.2615	5.1277	5.1503	5.1088
Indole-3-Carboxaldehyde	3.1597	pos	146.06	5.4785	5.4599	5.4973	5.647	5.5619	5.5265	5.373	5.4043	5.3708
(3-Aminopropyl)(n-butyl)phosphinic acid	3.1905	pos	202.096	5.3577	5.3224	5.3085	5.5925	5.6037	5.6499	5.294	5.2444	5.3644
Zaldaride	3.1979	pos	446.259	5.6509	5.7689	5.6949	6.4842	6.5052	6.5119	5.9842	5.9914	6.0018
Lamivudine-monophosphate	3.1979	pos	636.074	5.64	5.6662	5.5735	6.0341	6.075	6.0531	5.7795	5.7744	5.6548
Flavin adenine dinucleotide (FAD)	3.1979	pos	786.163	5.3306	5.5593	5.7384	5.6025	5.5798	5.59	5.7538	5.5852	5.6931
Garcinia acid	3.1979	pos	439.031	5.6655	5.6015	5.7054	6.0478	6.0809	6.0628	5.7425	5.7334	5.6631
Indole	3.1979	pos	118.065	6.6499	6.6655	6.6609	6.9297	6.9251	6.952	6.6587	6.6511	6.651
Estra-1,3,5(10)-triene-3,17-diol, 16-iodo-, (16alpha,17beta)-	3.2055	pos	437.034	5.7317	5.7827	5.819	6.1574	6.1606	6.1908	5.8412	5.8432	5.8247
Xi-4-Hydroxy-4-methyl-2-cyclohexen-1-one	3.2055	pos	91.0545	5.8979	5.9097	5.9119	6.1798	6.1817	6.205	5.9159	5.9041	5.9126
MJDBISSP00000001	3.2055	pos	200.047	8.381	8.3809	8.3789	8.6549	8.65	8.6813	8.3811	8.3787	8.3782
(11S,14S,17R,20S,23R)-20-Benzyl-17-[3-(diaminomethylideneamino)propyl]-14-(1H-indol-3-ylmethyl)-2,5,13,16,19,22-hexaoxo-1,6,12,15,18,21-hexazabicyclo[21.3.0]hexacosane-11-carboxamide	3.2356	pos	831.456	5.5821	5.5893	5.5811	6.6321	6.7673	6.6836	5.5549	5.6832	5.8016
Penitrem E	3.2356	pos	632.361	4.1386	4.1458	4.1377	6.7903	6.7161	6.6007	5.8631	5.9242	5.6772
Absinthin	3.2434	pos	519.277	4.0489	4.056	4.0479	5.5724	5.2402	5.3612	4.0216	4.0301	4.1231
Calenduloside G methyl ester	3.2513	pos	416.231	3.6513	3.6584	3.6503	6.9399	7.0404	6.9896	6.061	6.1502	6.2088
2-[4,7,10-Tris(carboxymethyl)-6-[4-[3-(2,5-dioxopyrrol-1-yl)propanoylamino]butyl]-1,4,7,10-tetrazacyclododec-1-yl]acetic acid	3.2513	pos	668.324	5.6293	5.6703	5.5977	5.4457	5.4229	5.4332	5.1465	5.2098	5.309
Latrunculin a	3.2513	pos	435.205	4.1016	4.1087	4.1006	5.3299	5.4521	5.2746	4.0743	4.0828	4.2111
Citrusin II	3.2667	pos	730.372	4.2864	4.2936	4.2855	5.8127	5.2595	5.4393	4.4443	4.2677	4.2573
(1R*,2R*,4R*,8S*)-p-Menthane-1,2,8,9-tetrol 9-glucoside	3.282	pos	367.196	4.7752	4.5746	4.7368	5.5894	5.626	5.6696	4.8716	5.0635	5.0086
PE(PGD1/20:3(8Z,11Z,14Z))	3.3052	pos	442.757	3.4309	3.4381	3.43	5.4866	5.1012	5.2304	4.5975	4.7122	4.7983
Physagulin A	3.3208	pos	475.251	2.8832	2.9704	2.8822	5.8664	5.6736	5.6906	4.7137	4.7308	4.7503
PC(18:3(10,12,15)-OH(9)/14:1(9Z))	3.3287	pos	393.739	2.0179	1.9741	3.3518	6.2997	6.2928	6.0894	5.2161	5.2986	5.3867
N-Acetyl-N-[(2S)-3-(1H-indol-3-yl)-2-[[2-(4-piperidin-1-ylpiperidin-1-yl)acetyl]amino]propyl]-2-methoxybenzamide	3.3287	pos	587.339	4.8707	4.8778	4.8697	6.1996	6.306	6.0747	5.3697	5.4197	5.4142
5-Hydroxyindoleacetylglycine	3.3449	pos	281.113	5.368	5.4413	5.4028	3.7019	3.1755	3.1857	5.126	5.0958	5.1278
2-hydroxyethinylestradiol	3.3605	pos	688.361	3.3742	3.3813	3.3732	5.8898	5.9986	5.9583	5.0428	4.9843	4.9424
(2R,4S)-4-Carbamimidamido-3-acetamido-2-((1R,2R)-2-hydroxy-1-methoxy-3-(octanoyloxy)propyl)-3,4-dihydro-2H-pyran-6-carboxylic acid	3.3684	pos	490.285	6.0214	6.0055	5.9736	6.5776	6.5722	6.6001	6.1438	6.1519	6.1797
Maculosin	3.3762	pos	261.123	5.9122	5.857	5.9352	5.61	5.6171	5.5936	5.6141	5.6653	5.669
N,15-Didehydro-11,15-dideoxo-1-deoxy-1,15-epoxy-11-hydroxy-4-O-methyl-3-(4-((2,4,6-trimethylphenyl)methyl)-1-piperazinyl)rifamycin 8-(2,2-dimethylpropanoate)	3.4154	pos	509.774	4.0982	4.0788	3.964	6.0931	6.0901	6.1131	4.9862	5.1315	5.239
PS(6 keto-PGF1alpha/20:1(11Z))	3.4154	pos	463.768	4.1758	4.3501	4.1644	6.2498	6.1581	6.1347	5.2116	5.1938	5.3744
L-Norleucine	3.431	pos	114.091	4.9857	4.9596	4.9496	5.2466	5.2147	5.2842	4.9579	4.9902	5.0055
CDP-DG(20:2(11Z,14Z)/18:2(9Z,12Z))	3.4389	pos	515.78	3.0575	3.0603	2.9546	5.7941	5.7632	5.5601	4.7826	4.6621	4.8183
Beta-Leucine	3.4545	pos	326.207	4.1835	4.3886	4.3271	4.9538	5.1022	4.8809	4.7066	4.6989	4.7165
Gentamicin C2	3.4781	pos	486.291	4.1135	3.9462	4.1757	5.7735	5.5795	5.587	4.8703	4.859	4.96
Ulimorelin	3.4781	pos	503.282	2.1842	1.8457	2.4851	5.3183	5.5296	5.2794	4.8201	4.7739	4.8091
Everolimus	3.4859	pos	501.781	3.3147	3.3218	3.3137	6.1857	6.3101	6.3234	5.2218	5.28	5.4038
CHEBI:69439	3.4937	pos	197.128	5.764	5.7394	5.7888	5.3807	5.4505	5.3899	5.4771	5.4894	5.5168
Leptine I	3.5094	pos	477.748	2.1204	2.1275	2.2182	6.2948	6.1314	6.1104	5.3802	5.3722	5.4383
Statine	3.5256	pos	158.117	5.2485	5.2747	5.1843	5.693	5.7388	5.8803	5.3719	5.393	5.4024
PI(22:5(7Z,10Z,13Z,16Z,19Z)/22:6(4Z,7Z,10Z,12E,16Z,19Z)-OH(14))	3.5335	pos	509.257	3.9395	3.9467	3.9385	4.6215	4.906	4.7741	4.6031	4.7113	4.8574
Crocetin	3.5335	pos	674.37	5.3025	5.199	5.318	5.694	5.4944	5.5292	4.5977	4.6382	4.622
Cavipetin E isomer 2	3.5335	pos	534.311	6.0692	6.0599	6.0427	6.505	6.5094	6.4951	6.1297	6.1415	6.1611
PI(18:1(11Z)/6 keto-PGF1alpha)	3.5335	pos	487.263	3.3673	3.3044	3.2849	5.8783	5.8949	5.7297	4.8204	4.7809	4.8711
Val-glu-pro-ile-pro-tyr	3.5413	pos	717.377	3.8163	3.8234	3.8153	5.9299	5.7542	5.759	4.7175	4.7007	4.651
Ornithine	3.5413	pos	328.196	5.4558	5.4157	5.3316	3.9753	4.0849	4.3267	5.2485	5.2879	5.2862
(1R,4S,6R)-6-Hydroxyfenchone glucoside	3.557	pos	661.339	3.5359	3.4719	3.4638	6.681	6.7475	6.5881	5.7285	5.6863	5.8388
Methyldopate	3.557	pos	303.133	6.1022	6.0617	6.0875	5.9258	5.9218	5.7653	5.8372	5.8482	5.8754
Midodrine	3.5727	pos	277.118	4.9423	4.8656	4.8051	3.6705	3.8497	3.6449	4.9888	4.8413	4.83
Norerythromycin	3.5727	pos	364.717	4.7566	4.8323	4.7992	4.8006	4.7172	4.5865	4.9673	4.9065	5.0001
Valtrate	3.5805	pos	254.102	4.8924	4.8693	4.8387	4.4438	4.5078	4.533	4.6393	4.5585	4.5853
CDP-DG(PGD2/18:0)	3.5962	pos	550.763	3.9668	3.9739	3.9658	5.8875	5.6673	5.6317	4.811	4.697	4.8304
Tyrosylhydroxyproline	3.6118	pos	295.128	4.9125	4.9966	4.9931	3.2646	3.2419	3.2521	4.6549	4.6691	4.6521
N-hydroxy-L-tryptophan	3.6197	pos	262.118	5.0428	5.0107	5.0426	2.3117	2.8096	1.7215	4.6292	4.6719	4.6437
Swainsonine	3.6197	pos	174.112	4.9648	5.0308	4.8967	5.2	5.2779	5.4117	5.0171	5.0006	5.0062
PIP(LTE4/18:2(9Z,12Z))	3.6353	pos	549.756	3.4358	3.443	3.4349	6.1082	5.9172	5.7228	4.9792	5.1013	4.9665
Drometrizole	3.651	pos	492.211	5.3895	5.4059	5.4074	5.0361	5.082	4.9403	5.0399	5.102	5.0532
Methyl cellulose	3.6589	pos	472.274	6.3973	6.3685	6.3654	7.2121	7.2339	7.2789	6.6386	6.6529	6.6541
Gentamicin A sulfate	3.6589	pos	482.253	0.8531	0.8593	0.8523	6.7201	6.7179	6.7011	5.7839	5.8346	5.8876
L-Histidinol	3.6589	pos	346.197	5.0482	5.1798	5.1462	3.5451	3.6444	3.9679	4.7816	4.8001	4.7672
Actodigin	3.6824	pos	578.337	6.0427	6.0097	6.0084	6.3231	6.3316	6.332	6.0799	6.0879	6.1022
Protoporphyrin IX	3.6824	pos	604.297	6.1361	6.172	6.1699	4.7938	5.0062	4.6262	5.8601	5.8812	5.8907
Exemestane	3.7136	pos	360.194	3.0996	3.1107	3.0986	5.5128	5.4738	5.2912	5.0059	5.0261	5.0088
Isoferulic acid	3.7215	pos	236.091	5.306	4.9801	5.1018	5.0855	5.0212	5.0925	4.9911	4.9461	4.9453
Amphibine H	3.7215	pos	647.36	4.5723	4.5862	4.3068	6.1591	6.3209	6.0083	5.2781	5.2601	5.3319
N(2)-phenylacetyl-L-glutaminate	3.7215	pos	229.099	4.9362	4.8617	4.9623	4.3214	4.307	4.1029	4.5268	4.5376	4.5273
CDP-DG(22:3(10Z,13Z,16Z)/PGD2)	3.7293	pos	582.779	3.4262	3.4333	3.559	6.6083	6.4789	6.5016	5.5565	5.62	5.6055
4-Hydroxycinnamoylagmatine	3.7293	pos	575.303	3.0237	3.0308	3.0227	5.7882	5.6378	5.7972	4.7932	4.7743	4.8503
3-Cyclopentylpropionic acid	3.7293	pos	160.133	4.5895	4.6254	4.4484	4.809	4.9943	5.0673	4.5919	4.5891	4.6326
Melongoside L	3.7372	pos	617.302	5.2048	5.212	5.2039	5.933	5.6497	5.7523	5.1776	5.2124	5.2518
CDP-DG(22:5(7Z,10Z,13Z,16Z,19Z)/22:5(7Z,10Z,13Z,16Z,19Z))	3.745	pos	562.776	5.1139	5.121	5.1129	6.1885	6.112	6.1454	5.2727	5.2651	5.3001
PI(16:1(9Z)/PGJ2)	3.7529	pos	444.25	3.6413	3.8119	3.7384	5.5895	5.4561	5.4076	4.3924	4.6182	4.5416
Tryptophyl-Proline	3.7613	pos	302.149	5.3627	5.3926	5.4153	4.0493	4.0266	4.0368	4.9896	4.9682	5
5'-Deoxy-5'-fluorouridine	3.777	pos	229.064	5.0905	5.002	5.0305	3.1548	3.1581	3.1312	4.6426	4.5988	4.5652
2-Amino-4-ethoxy-3-hydroxybutanoic acid	3.7927	pos	146.081	5.5907	5.5786	5.5752	5.7916	5.7897	5.8015	5.5657	5.4959	5.46
Tryptophol	3.8083	pos	144.081	4.7354	4.7172	4.7479	4.2575	4.2071	4.073	4.4751	4.5001	4.4723
7-Amino-4-methylcoumarin	3.8083	pos	217.097	5.454	5.4299	5.4503	4.833	4.8767	4.7841	5.1896	5.2077	5.1864
Tyr-D-thr-gly-phe-leu-thr	3.8162	pos	733.372	3.5734	3.5805	3.6372	6.6783	6.5709	6.6072	5.6982	5.6913	5.7631
N-[(2-methoxyphenyl)methyl]imidazo[1,2-a]pyridine-2-carboxamide	3.824	pos	282.123	4.9797	5.0166	4.9851	4.11	4.0872	4.0974	4.4118	4.4779	4.5347
Gentamicin C	3.8318	pos	513.303	2.0591	2.0088	2.0098	5.4816	5.5649	5.4164	4.4915	4.504	4.506
Harmalol	3.8396	pos	264.113	6.1602	6.4614	6.341	3.2122	3.4044	3.1997	5.7672	5.752	5.743
Heliotridine	3.8475	pos	328.222	4.1656	4.4336	4.1544	5.5502	5.7051	5.518	5.0234	5.0328	5.0752
3',5'-Dideoxythymidine	3.8553	pos	421.207	4.5207	4.5644	4.5853	5.7137	5.6862	5.6011	5.0307	5.1066	5.0908
Angiotensin A	3.8946	pos	501.776	2.6603	2.6674	3.7319	6.4599	6.5343	6.5931	5.5475	5.6313	5.6797
N-NITROSODIPHENYLAMINE	3.9102	pos	199.086	5.3697	5.3506	5.3755	4.8884	4.8106	4.6715	5.1068	5.1329	5.1144
17a-Ethynylestradiol	3.9102	pos	360.191	3.9387	4.3291	4.2912	5.1953	5.0953	5.0485	4.9358	4.9673	4.9376
(R)-Glabridin	3.9102	pos	347.123	4.131	4.3753	4.2471	5.397	5.4335	5.2499	4.7104	4.7326	4.7385
(2R,3R)-2-Aminooctadecane-1,3-diol	3.9259	pos	340.259	4.5868	4.6256	3.7299	4.0681	3.9249	6.0386	4.9521	4.9675	4.963
Alliospiroside D	3.9343	pos	378.216	5.6897	5.7488	5.6824	5.7197	5.6586	5.5347	5.7799	5.7545	5.7923
CDP-DG(PGF1alpha/18:3(9Z,12Z,15Z))	3.9422	pos	549.756	3.441	3.6448	3.4964	6.9716	6.7944	6.7299	5.8362	5.801	5.8176
3-Amino-1,4-dimethyl-5H-pyrido[4,3-b]indole	3.9422	pos	212.118	4.3267	4.3068	4.3376	4.8882	4.725	5.1204	4.6335	4.6706	4.6878
Lysyl-aspartyl-glutamyl-leucine	3.9579	pos	548.235	2.5137	2.5209	2.5128	5.7447	5.8742	5.5019	4.6672	4.6423	4.6301
Microcystin-LR	3.9657	pos	509.276	3.4143	1.8352	3.1896	6.8766	7.0176	6.9081	6.006	6.0698	6.1123
Phenylacetylglutamine	3.9735	pos	229.097	5.1806	5.1288	5.1485	4.1379	4.1992	3.866	4.8938	4.858	4.8167
PGP(i-14:0/i-16:0)	4.0049	pos	816.479	5.4793	5.5323	5.4697	5.2639	5.2606	5.1408	5.5932	5.5446	5.5871
Citrusin I	4.0049	pos	374.688	5.3044	5.298	5.2935	3.5195	3.5843	3.6231	4.7652	4.8942	4.915
Indoleacetaldehyde	4.0127	pos	160.076	4.5684	4.6245	4.6097	3.9736	4.0186	3.9426	4.6038	4.6159	4.6528
Doramectin	4.0284	pos	450.263	4.6102	4.6174	4.6092	5.9895	5.8442	5.734	4.8929	4.8477	4.9702
2-Aminoacridone	4.0362	pos	243.113	5.7572	5.7007	5.7566	5.7232	5.6864	5.5566	5.519	5.5099	5.5179
PI(PGE1/16:2(9Z,12Z))	4.0441	pos	464.247	5.465	5.481	5.471	1.277	1.4005	1.2652	4.8569	4.9416	5.0397
Notoginsenoside C	4.0675	pos	582.3	3.5615	3.5151	3.5291	6.2186	6.3444	6.0283	5.2918	5.4197	5.3417
DL-p-Chlorophenylalanine methyl ester hydrochloride	4.0754	pos	214.063	4.7068	4.7394	4.7332	5.0834	5.0985	5.1018	4.7727	4.7999	4.8092
Desmedipham	4.0989	pos	301.118	6.7729	6.7135	6.7643	6.6928	6.666	6.548	6.4816	6.4893	6.4848
Josamycin	4.0989	pos	414.744	4.6838	4.6949	4.7762	6.6501	6.5111	6.6855	5.6183	5.6133	5.6655
Cyclo(glycylleucylvalylleucylprolylseryl)	4.1068	pos	599.375	3.5599	3.5671	3.5589	5.707	5.7764	5.5412	4.7167	4.5858	4.8346
PGP(16:1(9Z)/18:2(9Z,12Z))	4.1537	pos	413.237	5.4196	5.4752	5.4692	5.181	5.0828	4.9966	5.4815	5.4522	5.5037
Tenuazonic acid	4.1772	pos	261.123	6.0484	6.0172	6.08	5.8672	5.8795	5.8466	5.8047	5.8237	5.7972
Kanzonol Z	4.2007	pos	835.346	3.8534	3.8605	3.8524	6.1144	6.0205	5.9191	4.8547	4.9367	4.7748
4-Methyl-3-[4-(4-oxopyridin-1-yl)phenyl]-4,5-dihydro-1H-pyridazin-6-one	4.2242	pos	264.113	5.6256	5.6999	5.6427	4.034	4.0368	4.3534	5.2453	5.2626	5.2376
PE(6 keto-PGF1alpha/22:4(7Z,10Z,13Z,16Z))	4.2242	pos	452.768	6.4395	6.4976	6.4501	6.4676	6.3669	6.3594	6.5196	6.52	6.5259
Sisomicin sulfate	4.2242	pos	461.282	6.85	6.9021	6.8643	6.882	6.809	6.771	6.9206	6.9261	6.9284
Indolapril	4.2242	pos	444.255	5.7821	5.8099	5.7636	5.8267	5.773	5.6344	5.806	5.8333	5.8525
Gamma-Glutamylisoleucine	4.2399	pos	243.134	6.1965	6.2116	6.2047	5.0721	5.1423	5.0819	5.8825	5.8648	5.8856
PA(10:0/PGF1alpha)	4.2477	pos	333.206	6.6496	6.6025	6.6116	7.1723	7.1709	7.2007	6.6685	6.6794	6.673
Erythromycin 2'-acetate	4.2947	pos	798.468	5.7775	5.7549	5.7314	4.2203	4.4664	4.4416	5.8002	5.8329	5.811
Daidzin	4.3339	pos	417.117	6.6724	6.6008	6.6564	6.0884	6.1072	6.01	6.3753	6.3949	6.3885
Daidzein	4.3418	pos	255.065	6.0035	5.9526	5.9851	5.4286	5.4558	5.3332	5.6903	5.7253	5.7308
Taurohyocholate	4.3575	pos	516.301	5.3935	5.2073	5.2653	5.7703	5.7481	5.7481	5.2819	5.2885	5.2763
Pirimicarb	4.3575	pos	499.274	6.2161	6.1866	6.1268	6.581	6.6144	6.6561	6.1305	6.1648	6.1278
PE(PGE2/P-18:1(11Z))	4.3653	pos	421.75	5.8928	5.9951	5.9232	5.9081	5.6428	5.7757	5.9127	5.9003	5.9053
Roxithromycin	4.381	pos	430.264	6.3998	6.447	6.4116	5.994	5.9515	5.9847	6.3874	6.3867	6.3936
Questin	4.4045	pos	285.075	5.5778	5.5458	5.5451	4.8945	4.773	4.6313	5.2763	5.2124	5.293
Antibiotic A 204A	4.4045	pos	495.279	3.7786	3.832	3.704	6.4495	6.4921	6.4935	5.5921	5.6056	5.6855
Trifolirhizin	4.4045	pos	447.128	5.7695	5.7105	5.7505	4.9725	5.0011	4.6581	5.4421	5.468	5.4975
Digitoxigenin bisdigitoxide	4.4123	pos	652.41	7.2944	7.236	7.2464	7.8116	7.8255	7.8497	7.2967	7.2921	7.2952
Isopentenyladenine	4.428	pos	204.124	5.598	5.515	5.5738	5.6743	5.5402	5.5919	5.2977	5.3228	5.3179
Licoricesaponin E2	4.4673	pos	821.403	4.1386	4.1457	4.1376	6.9352	6.8349	6.7958	5.6611	5.714	5.7442
PC(LTE4/15:0)	4.4673	pos	452.277	6.786	6.8243	6.7888	6.194	6.2429	6.199	6.7539	6.746	6.7529
Carmofur	4.4751	pos	280.108	4.2566	5.1652	5.0369	4.5285	4.5058	4.516	4.2962	4.4242	4.3001
16a-Hydroxyestrone	4.5222	pos	325.118	5.6667	5.5948	5.5744	3.6768	3.6541	3.6643	5.2457	5.1698	5.1578
Leucylproline	4.5222	pos	211.144	6.0586	6.0437	6.1072	5.56	5.6334	5.5652	5.696	5.7352	5.7169
Pimecrolimus	4.5379	pos	427.716	5.8009	5.808	5.7999	6.4799	6.4058	6.4411	5.7918	5.8648	5.7717
PGP(16:1(9Z)/20:4(8Z,11Z,14Z,17Z)-2OH(5S,6R))	4.5379	pos	463.218	3.836	3.8431	3.835	6.4835	6.3882	6.3677	5.3505	5.4799	5.4093
4-Vinylcyclohexene	4.5458	pos	109.101	5.2639	5.26	5.2347	5.843	5.9254	6.0677	5.4659	5.4905	5.4991
PI(PGE2/22:6(4Z,7Z,10Z,13Z,16Z,19Z))	4.5458	pos	490.258	4.6437	4.3506	4.3681	6.9168	6.8891	6.8854	5.9808	6.008	6.0054
Kainic acid	4.5536	pos	277.118	5.6242	5.6524	5.6105	4.1905	3.9548	3.6582	5.2643	5.2081	5.2312
Ulipristal	4.5615	pos	930.546	6.1397	6.2428	6.1519	4.3732	4.3505	4.7448	6.0688	6.0977	6.0745
Lipoteichoic acid	4.5615	pos	399.246	7.7492	7.7152	7.7105	8.0037	8.0162	8.0537	7.6211	7.617	7.6182
KAPA	4.585	pos	170.117	6.0786	6.0477	5.9904	6.2922	6.4498	6.5763	6.1026	6.0946	6.0874
2,3-Dimethyl-2-cyclohexen-1-one	4.585	pos	142.123	4.9857	4.8989	4.8437	5.3068	5.5084	5.6186	5.0179	5.031	5.0563
1,6-anhydro-N-acetyl-beta-muramate	4.5929	pos	257.092	4.2516	4.2588	4.2507	5.5798	5.5136	5.4364	4.5901	4.5771	4.6953
Erythromycylamine	4.6086	pos	379.248	7.0968	7.0821	7.0563	7.5106	7.5117	7.5526	7.03	7.04	7.0401
Corchorusoside E	4.6086	pos	924.412	5.7824	5.7896	5.7814	7.0954	7.044	6.917	5.8073	5.8832	5.7532
Lycoperoside D	4.6086	pos	740.463	7.2211	7.1581	7.1671	7.5593	7.5768	7.6099	7.129	7.1425	7.112
Cinnzeylanine	4.6165	pos	459.261	4.0172	3.8978	3.8834	5.9757	5.8882	5.8003	4.6074	4.7941	4.7004
Capecitabine	4.6243	pos	736.332	4.2197	4.2268	4.2187	6.106	6.1767	5.8828	4.8446	4.9485	5.0049
(3b,16a,20R)-3,16,20,22,25-Pentahydroxy-5-cucurbiten-11-one 3-[rhamnosyl-(1->4)-[glucosyl-(1->6)]-glucoside]	4.6243	pos	500.262	5.9332	5.8983	5.8908	3.3119	3.2891	4.189	5.4623	5.5932	5.5892
PGP(a-25:0/18:1(12Z)-O(9S,10R))	4.6322	pos	496.303	7.6228	7.6813	7.6383	7.1032	7.0841	7.0966	7.5829	7.5717	7.5826
SM(d18:1/20:5(7Z,9Z,11E,13E,17Z)-3OH(5,6,15))	4.6479	pos	421.259	7.8391	7.8272	7.812	8.0387	8.0548	8.1031	7.6873	7.6839	7.6987
1-(beta-Mercapto-beta,beta-cyclopentamethylenepropionic acid)-2-(O-ethyl-tyr)-4-val-arginine vasopressin	4.6794	pos	579.758	4.8879	4.895	4.8869	6.6788	6.4051	6.6002	4.8606	4.9163	5.0133
SM(d18:2(4E,14Z)/PGJ2)	4.6872	pos	401.261	7.1589	7.1307	7.1227	7.4908	7.5222	7.5539	7.0464	7.0395	7.0445
PE(20:3(5Z,8Z,11Z)/22:6(5Z,8E,10Z,13Z,15E,19Z)-2OH(7S, 17S))	4.7187	pos	434.759	7.6944	7.669	7.6645	7.7146	7.7455	7.7854	7.4948	7.4804	7.4725
PG(22:6(4Z,7Z,10Z,13E,15E,19Z)-OH(17)/22:5(7Z,10Z,13Z,16Z,19Z))	4.7187	pos	443.272	7.871	7.8699	7.8517	8.0045	8.0398	8.096	7.7027	7.6874	7.6979
N-di-Demethyl roxithromycin	4.7187	pos	426.245	6.8307	6.7615	6.7854	6.891	6.9086	6.9493	6.6019	6.6143	6.5601
M-Aminobenzoic acid	4.7579	pos	316.129	4.7903	4.9359	5.0197	3.7953	3.7725	3.7828	4.7276	4.7393	4.6561
SM(d18:1/PGF2alpha)	4.7579	pos	423.274	7.1219	7.0846	7.091	7.4089	7.4457	7.5062	6.9822	6.9623	6.9588
Permetin A	4.7815	pos	562.342	8.4651	8.5218	8.4869	7.9679	7.9898	8.0098	8.4175	8.3999	8.4285
N-cycloheptyl-1-[4-(4-methoxyphenyl)piperazin-1-yl]isoquinoline-7-carboxamide	4.7815	pos	459.279	5.3303	5.3151	5.3646	5.064	5.1441	5.0588	5.2355	5.3093	5.3464
PE(LTE4/20:1(11Z))	4.7893	pos	465.285	7.8342	7.8312	7.8182	7.9301	7.9721	8.0233	7.6348	7.6144	7.6294
Semduramicin	4.7893	pos	448.258	6.7433	6.6397	6.6762	6.7094	6.701	6.7129	6.4829	6.4614	6.4423
2-Hydroxyiminostilbene	4.7971	pos	227.118	3.6513	3.6585	3.6503	5.4572	5.3726	5.2113	3.6241	3.6365	3.6221
26-Glucosyl-1,3,11,22-tetrahydroxyergosta-5,24-dien-26-oate	4.8207	pos	671.396	4.9421	4.9492	4.9411	5.736	5.7102	5.7779	4.9148	5.055	5.0047
SM(d20:1/TXB2)	4.8286	pos	445.288	7.0193	6.9936	6.9955	7.2931	7.3381	7.38	6.8246	6.811	6.8414
Notoginsenoside Fe	4.852	pos	470.272	6.5885	6.4947	6.5051	6.4718	6.4542	6.5108	6.2612	6.3505	6.2598
Agavoside A	4.8834	pos	606.369	8.7679	8.825	8.7976	8.3619	8.3825	8.4123	8.7236	8.6997	8.7384
PE(22:0/PGD2)	4.8834	pos	458.787	6.3855	6.2932	6.2712	6.5871	6.5724	6.6093	6.0982	6.1673	6.1386
PS(22:5(4Z,7Z,10Z,13Z,16Z)/22:5(4Z,7Z,10Z,13Z,16Z))	4.8911	pos	916.567	6.0882	6.0906	5.9663	5.7173	5.6866	5.5975	5.523	5.5162	5.681
Cynaropicrin	4.899	pos	710.317	4.4686	4.4757	4.4676	6.4113	5.9681	6.4109	4.4413	4.503	4.4394
Deoxycholylcysteine	4.9068	pos	509.311	7.565	7.5813	7.5653	7.6583	7.6953	7.7599	7.311	7.2787	7.3205
Norizalpinin	4.9459	pos	271.06	5.7311	5.725	5.7618	5.6904	5.7304	5.631	5.3487	5.4121	5.3602
APIGENIN-7-GLUCOSIDE	4.9459	pos	433.112	6.5614	6.4951	6.5379	6.4001	6.5044	6.3706	6.2041	6.214	6.1929
Cyclo(L-Phe-L-Pro)	4.9459	pos	245.128	5.4798	5.4333	5.5168	5.2841	5.3716	5.3104	5.0105	4.9813	4.9665
Tetranor-PGFM	4.9538	pos	331.175	5.9576	5.8657	5.989	5.1576	5.3315	5.3018	5.9166	5.943	5.9178
Phenmedipham	4.9851	pos	265.097	6.4995	6.4041	6.4819	7.0057	6.9933	6.943	6.2135	6.235	6.2141
Cyasterone	5.0087	pos	553.337	6.9463	6.9339	6.9249	6.9515	7.01	7.079	6.6185	6.6033	6.6428
Simonin IV	5.0242	pos	672.408	8.9219	8.9593	8.949	8.6078	8.6289	8.6582	8.8938	8.8719	8.8995
Omphalotin C	5.1969	pos	523.637	5.9456	5.9458	5.8621	5.5124	5.6036	5.5603	5.961	6.0032	5.8114
Astromicin	5.1969	pos	388.253	6.0017	6.0929	6.0226	6.0115	6.0455	6.041	6.1853	6.1505	6.2087
Sarcodon scabrosus Depsipeptide	5.2047	pos	503.305	6.6594	6.6846	6.6809	6.4857	6.4531	6.4817	6.7373	6.7328	6.7333
Phenytoin	5.2047	pos	235.086	4.2542	3.9203	4.5621	4.9771	4.8243	4.6892	3.8859	3.8944	3.884
5-((6-((Aminomethyl)amino)-1-oxohexyl)amino)pentanoic acid	5.2755	pos	608.384	6.5624	6.5812	6.5325	6.4547	6.4484	6.4392	6.6473	6.6466	6.672
ROSAMICIN	5.307	pos	564.358	6.8173	6.8105	6.8083	6.6858	6.7048	6.7036	6.9088	6.9238	6.9302
PS(20:4(8Z,11Z,14Z,17Z)/PGF1alpha)	5.3305	pos	897.526	4.8775	4.6103	4.8716	4.8751	4.8524	4.8626	5.6344	5.448	5.5358
4-Hydroxyquinoline	5.3305	pos	146.06	4.7552	4.7492	4.8414	5.4301	5.3838	5.3725	4.1426	4.1077	4.2868
PE(20:0/LTE4)	5.3384	pos	466.293	5.9962	6.0781	6.0013	5.9003	5.892	5.9059	6.0532	6.1356	6.0078
Propoxycaine	5.3463	pos	652.41	5.9211	5.9446	5.9966	5.976	6.0208	5.9582	6.2532	6.2541	6.2112
PGP(i-24:0/18:2(9Z,11E)+=O(13))	5.3698	pos	477.299	6.3333	6.3284	6.3297	6.2262	6.1618	6.1926	6.3432	6.4761	6.4836
Lumichrome	5.3856	pos	243.087	5.4629	5.4875	5.5585	5.2586	5.2203	5.1895	5.4217	5.3485	5.336
Ganglioside GM3 (d18:1/20:0)	5.417	pos	627.38	5.0356	5.1549	5.228	5.8011	5.8234	5.7803	5.3437	5.5428	5.443
4-Dodecylbenzenesulfonic Acid	5.4249	pos	344.227	4.2937	4.1294	4.3935	5.0502	4.9662	5.0315	4.9616	4.8413	5.0526
Lamivudine	5.4484	pos	247.086	3.4536	3.6595	3.3936	4.9591	4.8967	4.9119	3.5237	3.3758	3.5732
(11S,12S,13S)-Epoxy-hydroxyoctadeca-cis-9-cis-15-dien-1-oic acid	5.4563	pos	333.201	5.4245	5.3998	5.4426	5.8763	5.8307	5.8512	5.2501	5.2855	5.2697
(S)-Oleuropeic acid	5.4642	pos	202.144	4.439	4.4107	4.2911	4.82	4.9372	5.0961	4.2647	4.3853	4.3056
1-beta-D-Arabinofuranosyl-5-fluorocytosine	5.4642	pos	279.112	5.0377	5.0079	5.0153	5.1223	5.0005	4.9422	4.3719	4.5924	4.556
5-Hydroxycarvone	5.4642	pos	184.133	4.6317	4.5848	4.4942	4.9421	5.118	5.2136	4.4986	4.4998	4.4422
Epothilone D	5.4955	pos	492.281	3.8947	4.485	4.4108	5.9402	5.8187	5.7322	4.5113	4.7297	4.6454
Coelenterazine	5.5033	pos	446.145	5.2747	5.1555	5.2158	5.3335	5.2413	5.0005	4.8455	4.8849	4.8005
Janthitrem C	5.5272	pos	583.36	4.472	4.5107	4.5431	5.1248	4.8382	4.812	5.1107	5.2532	5.138
Methionine sulfoximine	5.5675	pos	198.091	4.6392	4.5836	4.6316	4.5417	4.4136	4.2976	4.226	4.498	4.4056
5-Amino-1-[(2R,3R,4S,5R)-5-[(benzylamino)methyl]-3,4-dihydroxyoxolan-2-yl]imidazole-4-carboxamide	5.625	pos	411.177	5.8261	5.7549	5.83	5.893	5.8455	5.7288	5.5406	5.654	5.6198
4-Hydroxyphenylacetylglutamic acid	5.6417	pos	345.108	5.6285	5.573	5.7052	5.4493	5.4512	5.2868	5.4157	5.5363	5.4964
5-phosphonooxy-L-lysine	5.6506	pos	243.076	5.1051	5.1152	5.1688	4.766	4.6847	4.573	4.7576	4.9085	4.8949
Austin	5.6639	pos	465.187	5.6779	5.618	5.7004	5.6212	5.5408	5.4796	5.3692	5.4677	5.4471
Luteolinidin	5.6707	pos	271.06	6.0852	5.4184	5.9299	5.5304	5.5067	5.5257	5.5901	5.7473	5.7327
D-Glucamine	5.6861	pos	146.081	5.2774	5.2783	5.2774	5.5638	5.533	5.5587	5.2116	5.2532	5.2212
(9Z,11R,12S,13S,15Z)-12,13-Epoxy-11-hydroxy-9,15-octadecadienoic acid	5.6929	pos	333.201	5.4929	5.477	5.5459	5.7618	5.7713	5.8261	5.4599	5.5601	5.5487
Tyr-pro-phe-pro-gly-pro-ile	5.7073	pos	790.413	5.1339	5.0428	5.2297	6.8541	6.9082	6.8435	6.1477	6.229	6.203
(6S)-Tetrahydro-L-biopterin	5.7187	pos	264.105	4.0924	4.0004	4.043	5.12	5.1583	5.1521	4.3396	4.4829	4.4301
N-trans-Feruloyl-4-O-methyldopamine	5.726	pos	344.149	5.8516	5.4961	5.8283	5.2747	5.3173	5.2127	5.4092	5.5258	5.5155
Lyciumoside VI	5.749	pos	887.465	3.8767	3.8839	3.8757	6.619	6.6738	6.5898	5.7558	5.8626	5.8462
N-Feruloyltyramine	5.749	pos	314.138	5.1055	4.8162	5.0947	4.3983	4.3749	4.2173	4.617	4.8469	4.8102
3,6,9,12-Tetraoxahexadecan-1-ol	5.749	pos	251.185	6.0071	6.005	6.0233	6.4151	6.3749	6.3934	5.9739	6.0885	6.0708
Dodecanoic acid	5.749	pos	218.211	5.7135	6.1302	5.8264	6.2237	6.1129	6.4719	5.9	6.0193	6.0071
N-Jasmonoylisoleucine	5.7703	pos	341.243	4.9483	4.8385	4.8626	4.6986	5.4219	5.1567	4.8944	5.0343	4.994
Isoquinoline	5.7752	pos	259.123	4.7129	4.6672	4.7642	5.1457	5.0261	5.03	4.685	4.7889	4.7445
Ethyl 3-hydroxydodecanoate	5.8028	pos	262.237	5.1318	5.569	5.3333	5.7696	5.6695	5.9428	5.3877	5.4726	5.4573
Psi-Pelletierine	5.8238	pos	171.149	4.7063	4.6674	4.6913	5	5.0018	4.9695	4.6727	4.7667	4.7689
7,12-Dihydroxy-3,11,15,23-tetraoxolanost-8-en-26-oic acid	5.8238	pos	575.26	5.6109	5.5046	5.5712	3.997	4.0965	3.9844	5.197	5.2402	5.3075
Ginsenoside Rh7	5.8297	pos	637.427	0.5	0.5049	0.4994	6.3267	6.0735	6.1125	5.3312	5.4455	5.3769
Acacetin	5.8352	pos	285.075	4.5886	4.4105	4.4989	3.7725	3.8605	3.7611	4.176	4.2474	4.2634
Trans-Carvyl formate	5.8352	pos	198.149	4.9373	5.0533	4.749	5.5016	5.4478	5.7927	5.1388	5.2382	5.224
P-Cymene	5.8411	pos	135.117	3.9344	3.9629	3.7363	4.2272	4.1982	4.6552	4.0095	4.0613	4.097
(S)-10,16-Dihydroxyhexadecanoic acid	5.8471	pos	306.263	4.385	4.6372	4.5	5.0297	4.8736	5.1488	4.6097	4.6745	4.7138
11,12-DiHETrE	5.8722	pos	361.232	5.2917	5.2886	5.2878	5.5662	5.5491	5.5743	5.257	5.3268	5.277
Fenamic acid	5.8845	pos	214.086	4.8591	4.7677	4.8633	4.0085	3.7499	3.8839	4.512	4.5907	4.5674
Epsilon-(Hexanoyl)lysine	5.8899	pos	552.375	4.6028	4.5769	4.4665	5.816	5.963	5.8173	5.1742	5.2245	5.2181
PG(20:5(7Z,9Z,11E,13E,17Z)-3OH(5,6,15)/22:6(4Z,7Z,10Z,13Z,16Z,19Z))	5.8954	pos	889.481	6.7167	6.6647	6.702	6.0344	6.1513	6.009	6.3541	6.3533	6.3573
Tryptophyl-Tryptophan	5.9028	pos	373.165	5.2612	5.1983	5.2727	4.0575	4.4115	3.8526	4.9401	5.0229	4.9964
2-Polyprenyl-3-methyl-6-methoxy-1,4-benzoquinone	5.9113	pos	253.159	4.5558	4.5868	4.5363	4.8913	4.88	4.9608	4.595	4.7413	4.7113
5'-Deoxy-5-fluorouridine	5.9157	pos	229.06	5.1576	5.1365	5.1887	3.5712	3.5585	3.5587	4.8416	4.9425	4.9202
E-3174	5.9157	pos	437.145	4.975	4.9574	5.0049	3.9774	3.507	3.5172	4.7638	4.755	4.753
Wogonin	5.931	pos	285.075	6.8032	6.7734	6.8513	6.6797	6.7013	6.6308	6.5876	6.6529	6.6919
Oxyphenbutazone	5.9521	pos	342.181	5.1323	5.0284	5.0996	3.5218	3.7539	3.474	4.7822	4.664	4.7905
Chrysophanol	5.9521	pos	255.065	6.9344	6.8867	6.9369	6.8463	6.881	6.8226	6.7047	6.7912	6.819
Cis-Zeatin O-glucoside	5.958	pos	346.154	4.7884	4.6983	4.6937	5.6124	5.6169	5.5446	4.9581	5.0061	4.9787
Indigo Carmine	5.9658	pos	263.081	5.0192	4.9322	4.9956	4.8291	4.8047	4.7466	4.7824	4.8114	4.8068
Flazine	5.9658	pos	309.087	6.5909	6.502	6.5519	6.4742	6.5124	6.3919	6.3602	6.3974	6.4167
Cholylproline	5.9703	pos	488.342	5.434	5.4219	5.3936	5.8361	5.8709	5.8539	5.3784	5.3464	5.4118
14,15-DiHETrE	5.9703	pos	361.232	4.7434	4.7243	4.8253	5.1694	5.1626	5.2291	4.8353	4.8817	4.934
Cyclopenin	5.9858	pos	312.134	6.274	6.0229	6.1916	4.5896	4.7852	4.5674	5.8693	5.8547	5.8917
Phenylalanyltryptophan	5.9858	pos	334.154	5.2506	5.1816	5.2921	4.5109	4.5685	4.3412	4.9304	4.8614	4.9373
Procyclidine	5.9858	pos	305.258	4.9038	4.8314	4.6761	5.4855	5.5795	5.3395	4.9397	4.9686	5.0316
10-Nitrolinoleic acid	5.9936	pos	308.221	5.7601	5.7272	5.7255	6.0451	5.9928	6.0605	5.6341	5.6722	5.6698
12(S)-HETrE	5.9936	pos	345.238	6.2511	6.2523	6.2573	6.5951	6.5697	6.6135	6.2638	6.2698	6.3004
1-alkyl-2-acylglycerophosphoethanolamine	6.0005	pos	285.086	5.0474	4.8502	4.9091	2.3915	3.1389	2.8183	4.6151	4.6127	4.6606
Bactenecin	6.0005	pos	742.45	5.7622	5.7114	5.6998	5.9067	5.933	5.9164	5.4261	5.4753	5.5173
Gamma-Glutamylfelinylglycine	6.0084	pos	438.129	5.6691	5.6189	5.6603	3.5609	3.4708	3.701	5.3133	5.2846	5.3532
Cyclo(Leu-Phe)	6.0166	pos	261.159	4.7749	4.7426	4.8187	4.0318	4.2529	3.7786	4.4581	4.3837	4.4554
Methyl geranate	6.0166	pos	200.164	5.9243	5.9192	5.9088	6.3808	6.3936	6.5197	6.0029	6.0742	6.0894
Myotoxin A	6.0166	pos	572.286	5.4027	5.3143	5.3753	5.2675	5.1827	5.0058	5.1054	5.108	5.1563
Dihydroperillic acid	6.0166	pos	201.148	4.4949	4.507	4.4043	4.7401	4.6547	4.8227	4.3764	4.4139	4.4654
Lubiprostone	6.0166	pos	391.229	6.0312	6.0126	6.0317	6.3855	6.383	6.3989	6.0514	6.0764	6.0893
Gamma-Terpinene	6.0166	pos	137.132	4.0243	4.0467	4.1176	4.6123	4.6526	4.7064	4.2463	4.2826	4.2929
((2R,3S)-3-Amino-2-hydroxy-2-(1H-imidazol-4-ylmethyl)-5-methyl)-5-methylhexanoic Acid	6.0244	pos	524.314	5.1632	6.3377	6.0305	2.8369	4.1768	4.1714	5.5079	5.5424	5.6179
Butyrylcarnitine	6.0244	pos	480.325	4.432	5.7852	5.4102	3.0228	3	3.0103	4.9163	4.9468	4.9702
7-Epijasmonic acid	6.0323	pos	228.159	4.0899	4.276	4.0685	4.7324	4.5551	4.8844	4.2909	4.2509	4.2995
Ocresolphthalein	6.0323	pos	410.134	5.2869	5.1712	5.2812	4.5518	4.5812	4.3847	4.9518	4.9317	5.0029
Bendazac	6.0323	pos	283.107	5.0847	5.0189	5.0378	5.4256	5.4062	5.2968	4.8706	4.9082	4.935
Dihydrocapsaicin	6.0478	pos	325.248	4.7485	5.0619	4.8822	5.0522	5.3655	5.1675	4.9028	4.9825	5.0541
Golotimod	6.0478	pos	356.123	5.0126	4.9805	4.9868	4.209	4.019	3.7332	4.5333	4.6759	4.6253
Alpha-(1,2-Dihydroxyethyl)-1,2,3,4-tetrahydro-7-hydroxy-9-methoxy-3,4-dioxocyclopenta[c][1]benzopyran-6-acetaldehyde	6.0478	pos	331.08	4.8887	4.4696	4.803	4.6523	4.5367	4.5147	4.5796	4.582	4.6677
Phensuximide	6.0478	pos	190.086	5.1473	5.0622	5.1086	4.9736	4.9847	4.9067	4.8611	4.922	4.9022
(-)-maackiain-3-O-glucoside	6.0556	pos	469.11	5.0225	4.9615	5.0377	5.7937	5.6577	5.711	5.1439	5.2004	5.2
Methaqualone	6.0708	pos	268.144	5.0997	4.9402	4.9869	4.9024	4.7969	4.7736	4.7703	4.7802	4.7323
Gamma-Aminobutyryllysine	6.0708	pos	526.33	5.4569	6.3146	6.0934	5.1305	5.0795	5.0736	5.5854	5.6236	5.6333
Genistein	6.0708	pos	271.06	6.3217	6.2775	6.3174	6.3518	6.3188	6.3047	6.149	6.1569	6.1735
Biotin pantothenate	6.0786	pos	444.175	5.4677	5.3917	5.477	4.576	5.1089	4.2411	5.1585	5.155	5.158
O-Phosphotyrosine	6.0786	pos	279.076	5.4071	5.3092	5.4023	5.255	5.212	5.1879	5.1149	5.1831	5.1396
9,10-Dihydroxystearic acid	6.0786	pos	334.294	4.9329	5.1012	4.9609	5.463	5.4874	5.5373	5.0824	5.1059	5.1088
Myristic acid	6.0864	pos	246.242	5.9475	6.2858	6.0361	6.4678	6.4113	6.6149	6.2157	6.2275	6.2314
Gemcitabine	6.0864	pos	327.086	5.448	5.445	5.4912	3.4956	3.7045	3.4831	5.0421	5.1149	5.0865
MG(0:0/PGF1alpha/0:0)	6.0864	pos	494.31	5.1589	5.033	5.169	4.4025	4.3798	4.39	4.7418	4.6302	4.6173
N-Docosahexaenoyl Glutamine	6.0864	pos	498.335	4.0352	6.1175	5.7141	2.4563	2.2971	2.3073	5.1729	5.2485	5.2681
3-[(3-(2-Carboxyethyl)-4-methylpyrrol-2-YL)methylene]-2-indolinone	6.0864	pos	297.123	4.9154	4.7797	4.8929	3.3223	1.6548	1.3153	4.4072	4.5687	4.5187
Nalidixic Acid	6.0864	pos	255.076	6.0278	5.9689	6.0286	4.6558	4.7988	4.6633	5.6735	5.7015	5.6874
Trihexyphenidyl	6.0946	pos	319.274	4.9322	4.8932	4.762	5.5377	5.5727	5.3114	5.0536	4.9944	5.0227
Echinocystic acid	6.0946	pos	437.341	5.5584	5.4464	5.5062	4.7285	4.7697	4.6524	5.1857	5.2009	5.227
3-(2-Heptenyloxy)-2-hydroxypropyl undecanoate	6.0946	pos	398.326	4.9316	4.8481	4.7862	5.7374	5.6375	5.6608	5.0774	5.0831	5.0915
(-)-Epiafzelechin	6.0946	pos	297.075	5.7094	5.6564	5.6946	4.406	4.2887	4.048	5.3412	5.377	5.354
Homomethionine	6.0946	pos	227.081	4.8574	4.6889	4.8004	3.2449	3.5392	3.2324	4.5314	4.5096	4.4458
Coclaurine	6.0946	pos	268.133	5.2831	5.1507	5.2866	4.9604	5.0204	4.8919	4.9881	5.0146	4.9986
4-Piperidinone, 1-hydroxy-2,2,6,6-tetramethyl-	6.1024	pos	172.133	4.8333	4.8324	4.8254	5.1365	5.1758	5.3484	4.8679	4.9535	4.9304
Inosine pyruvate	6.1024	pos	380.123	5.1025	5.0862	5.1378	4.171	4.2004	3.5902	4.7739	4.8407	4.7879
2-Pentyl-3-phenyl-2-propenal	6.1024	pos	443.233	5.4175	5.0708	5.401	4.6542	4.2995	4.6471	5.3142	5.28	5.2792
Decylamine Oxide	6.1024	pos	202.216	4.9014	4.6566	4.4171	4.9162	4.9145	5.029	4.7441	4.7924	4.7484
Aflatoxin B1	6.1102	pos	313.07	5.5215	5.3645	5.5193	5.2565	5.2299	5.1589	5.1458	5.2346	5.2517
N-Stearoyl Tryptophan	6.1102	pos	471.353	5.9553	5.8864	5.9211	5.5432	5.5119	5.3045	5.658	5.6201	5.6726
Empagliflozin	6.118	pos	492.176	5.6316	5.5269	5.6272	5.1397	5.0835	4.8967	5.269	5.314	5.2436
Alpha-Bixin	6.118	pos	433.175	5.298	5.1796	5.2786	3.8116	3.7888	3.7991	4.8894	4.928	4.8626
Anhydrocinnzeylanine	6.1338	pos	431.206	4.2758	4.3514	3.5892	5.2688	6.2201	5.4976	5.2335	5.2833	5.2779
Salicylidene benzhydrazide	6.1338	pos	263.081	4.5477	4.4708	4.614	3.8985	4.0827	4.0115	4.1324	4.3185	4.2912
Diplodiatoxin	6.1338	pos	350.23	4.9429	4.9278	4.9646	5.2244	5.1127	5.3887	4.9169	4.903	4.903
Minocycline	6.1416	pos	458.191	5.6881	5.6018	5.6673	4.6256	4.8492	4.7054	5.3141	5.2599	5.2898
5-O-Methylembelin	6.1416	pos	291.195	5.0513	4.973	4.9922	4.9445	4.8216	4.9749	4.7083	4.7934	4.807
Nandrolone	6.1494	pos	292.226	4.574	4.8061	4.5691	5.1307	5.1141	5.2507	4.8745	4.8117	4.8055
Arginyllysine	6.1494	pos	366.224	4.0881	4.431	3.6343	4.9001	4.9758	5.3674	4.6919	4.6745	4.7103
Bethanechol	6.1494	pos	323.268	4.7708	4.5603	4.5203	5.137	5.0742	4.9187	4.5841	4.574	4.5178
Prostaglandin F1a	6.1494	pos	321.242	5.3239	5.3014	5.2459	4.8982	4.9086	4.8888	4.9673	5.0087	4.9125
FAPy-adenine	6.1494	pos	195.099	4.6948	4.716	4.6925	5.0082	5.0612	5.0633	4.6179	4.7227	4.722
Valeric acid	6.1494	pos	144.102	4.7311	4.6779	4.6964	4.9793	5.002	4.9767	4.6451	4.7327	4.7335
DG(2:0/0:0/20:4(5Z,8Z,11Z,14Z)-OH(18R))	6.1572	pos	478.315	5.5445	5.4274	5.53	3.8319	3.8092	3.9741	5.0652	4.919	4.8966
4-Butylmorpholine	6.1572	pos	144.138	5.0504	5.0346	4.8014	5.5291	5.627	5.3673	5.0982	5.0198	5.1147
Ovalicin	6.165	pos	360.18	5.6636	5.5981	5.6326	3.6723	3.6496	3.6598	5.1948	5.1749	5.1321
12-Hydroxydodecanoic acid	6.1727	pos	450.378	5.5638	5.5777	5.4491	6.1573	6.0749	6.0972	5.7659	5.7759	5.8051
Solutol HS 15	6.1727	pos	362.326	6.9168	6.9239	6.8965	7.4536	7.3919	7.4237	7.0382	7.0469	7.0635
Anisperimus	6.1806	pos	384.308	4.872	4.8305	4.5771	5.4733	5.3056	5.2666	5.1038	4.9538	5.0135
N-Acetyl-D-tryptophan	6.1806	pos	211.086	6.66	6.6227	6.6513	6.8526	6.8347	6.7517	6.4977	6.5171	6.5127
2,5-Dimethoxy-4-propylthiophenethylamine	6.1883	pos	238.125	5.3978	5.2852	5.3283	5.0106	5.1371	4.713	5.0079	5.1196	5.0181
CL(8:0/11:0/i-15:0/18:2(9Z,11Z))	6.1883	pos	591.388	6.1918	6.1613	6.2069	5.1013	5.0736	4.4921	5.7257	5.8117	5.7736
13,14-Dihydro PGF-1a	6.1883	pos	323.258	5.6737	5.6543	5.5991	4.9434	5.0596	4.9066	5.2634	5.3021	5.2887
Palmitic acid	6.1883	pos	274.274	7.5905	7.8606	7.6806	8.0637	8.0226	8.1539	7.7564	7.778	7.7769
MG(a-15:0/0:0/0:0)[rac]	6.196	pos	334.294	5.0039	5.2416	5.1294	5.7125	5.864	5.7541	5.4148	5.4311	5.4456
N-(1-Hydroxypropan-2-yl)icosa-5,8,11,14-tetraenamide	6.196	pos	379.331	5.9638	5.9291	5.9586	6.477	6.432	6.3471	5.9483	5.9682	5.9547
3-(6-Aminopurin-9-yl)-5-(hydroxymethyl)cyclopentane-1,2-diol	6.2039	pos	283.151	6.0261	6.0374	6.0312	6.346	6.3395	6.3708	6.0327	6.0598	6.0804
16-Hydroxyhexadecanoic acid	6.2039	pos	290.268	5.7309	5.7983	5.7669	6.4138	6.4283	6.5322	6.0833	6.0833	6.0907
Toluene	6.2117	pos	93.0702	4.6564	4.5754	4.5953	4.8623	4.8977	4.9267	4.6215	4.6006	4.6183
Dopamine	6.2117	pos	118.065	5.6794	5.6598	5.7145	5.9618	6.0043	5.9937	5.6918	5.7308	5.6969
P-Tolualdehyde	6.2117	pos	121.065	5.9023	5.8707	5.9381	6.2161	6.2483	6.2678	5.9051	5.9414	5.9248
Goshuyic acid	6.2117	pos	242.211	5.2226	5.0808	4.9509	5.5698	5.6421	5.3995	5.0785	5.1432	5.1535
4-Heptylphenol	6.2117	pos	175.148	5.0832	5.0521	5.074	5.3069	5.3454	5.2917	5.0575	5.055	5.095
Phenylacetic acid	6.2117	pos	119.049	4.3972	4.3943	4.495	4.8012	4.8345	4.759	4.481	4.579	4.4175
Styrene	6.2117	pos	105.07	6.2256	6.1817	6.2564	6.5297	6.5523	6.5728	6.1863	6.253	6.227
Delta-Valerolactone	6.2194	pos	83.0495	4.5029	4.4235	4.5386	4.8169	4.8966	4.776	4.5275	4.599	4.5656
Jasmolone	6.2194	pos	163.112	4.9762	4.9459	5.0556	5.2928	5.3575	5.3139	4.9306	5.0059	5.0104
Adipate semialdehyde	6.2194	pos	95.0494	4.491	4.542	4.5422	4.7908	4.8119	4.7732	4.521	4.5057	4.5209
Soyasaponin I	6.2194	pos	943.525	7.234	7.2209	7.2319	7.3051	7.3196	7.2302	7.0773	7.0679	7.0815
1,1'-(Tetrahydro-6a-hydroxy-2,3a,5-trimethylfuro[2,3-d]-1,3-dioxole-2,5-diyl)bis-ethanone	6.2194	pos	281.101	5.8748	5.802	5.8282	6.0692	6.035	6.0232	5.7234	5.784	5.7617
Stearaldehyde	6.2349	pos	286.31	5.1023	5.0236	5.0615	5.52	5.3798	5.5966	5.1401	5.2076	5.1335
Rubschisandrin	6.2349	pos	418.221	6.5295	6.4554	6.525	6.8672	6.8891	6.8225	6.4506	6.5678	6.4967
Methyl hexadecanoic acid	6.2349	pos	288.289	5.4916	5.3124	5.2638	5.5091	5.6302	5.6675	5.2734	5.3504	5.3707
Soyasapogenol B 3-O-b-D-glucuronide	6.2426	pos	599.393	6.6862	6.6454	6.6787	6.6698	6.6171	6.5719	6.4805	6.4627	6.4887
Alpha-Cyperol	6.2426	pos	203.179	5.0532	5.0112	4.9749	5.0311	5.1214	4.9089	4.8745	4.7942	4.8771
Oleanolic aldehyde	6.2426	pos	423.361	7.0225	6.9858	7.0108	7.047	7.0416	6.9839	6.8494	6.8495	6.8744
5-(10,13-Nonadecadienyl)-1,3-benzenediol	6.2503	pos	436.316	5.0394	5.2839	5.3525	5.5763	5.3995	5.7713	5.8291	5.8789	5.8769
Etimicin	6.2503	pos	478.32	5.6996	5.6186	5.6947	4.2583	4.0445	4.9488	5.1679	5.0942	5.1728
Isokobusone	6.2503	pos	240.195	4.4987	4.5156	4.4968	4.8517	4.9592	5.0436	4.5817	4.6685	4.7271
1-Heptanol	6.2581	pos	158.154	5.0744	5.1147	5.0617	5.5269	5.5489	5.4583	5.1948	5.1383	5.1814
Octadeca-2,4-dienedioic acid	6.2581	pos	275.2	5.8039	5.8693	5.8128	5.7414	5.7047	6.0041	5.665	5.7122	5.7251
MG(19:0/0:0/0:0)	6.2659	pos	390.357	5.895	6.0282	5.8388	6.4075	6.2882	6.4636	6.0063	6.0344	5.9924
17a,21-Dihydroxy-5b-pregnane-3,11,20-trione	6.2659	pos	380.242	3.8483	3.8554	4.348	5.5378	5.4757	5.3642	5.09	4.9908	5.1971
Sphinganine	6.2737	pos	302.305	6.889	7.0185	6.8756	7.2615	7.1628	7.3544	6.9924	7.011	6.9862
Polyoxyethylene 40 monostearate	6.2737	pos	346.331	6.4815	6.7148	6.5284	7.0212	6.8557	7.1039	6.7007	6.7123	6.6896
Styrene Oxide	6.2815	pos	103.054	4.8466	4.7618	4.8304	5.1165	5.2837	5.1699	4.819	4.9003	4.8625
Quassin	6.2815	pos	818.41	5.9045	5.8591	6.0547	6.4098	6.47	6.5121	6.043	6.1071	6.024
(+/-)-3-(4-Hydroxyphenyl)-1,2-propanediol 4'-O-glucoside	6.2891	pos	295.117	5.7398	5.6675	5.6973	6.0747	6.2455	6.068	5.8144	5.8477	5.7874
DG(2:0/22:6(4Z,7Z,10Z,13E,15E,19Z)-OH(17)/0:0)	6.2891	pos	502.315	6.3937	6.2803	6.3213	6.6754	6.8566	6.6519	6.4142	6.4704	6.4196
N-Myristoyl Arginine	6.2891	pos	385.317	6.4438	6.4302	6.456	6.4438	6.3983	6.3855	6.2485	6.2661	6.275
4-Propylphenol	6.2891	pos	119.086	6.6758	6.6047	6.6465	7.0083	7.1438	6.9876	6.71	6.7381	6.7171
M-Xylene	6.2891	pos	107.086	5.5384	5.478	5.528	5.8588	6.01	5.8627	5.575	5.6073	5.6013
Cinnamaldehyde	6.2891	pos	115.054	5.1368	5.0778	5.0967	5.4886	5.5742	5.4509	5.197	5.2047	5.1494
Psilostachyin	6.2891	pos	281.138	6.6332	6.5357	6.5715	6.9461	7.0816	6.9362	6.6573	6.6986	6.6592
Indan-1-ol	6.2891	pos	135.08	6.196	6.1158	6.1548	6.537	6.6714	6.5248	6.2371	6.2672	6.2603
Methylprednisolone acetate	6.2891	pos	458.253	6.394	6.2955	6.3489	6.6948	6.8231	6.6499	6.4538	6.4629	6.4465
Crimidine	6.2969	pos	189.091	4.9115	4.9832	4.9407	5.2145	5.1375	5.2735	4.9729	4.9343	4.9006
4-Fluoro-L-phenylalanine	6.3048	pos	225.102	5.8066	5.7707	5.7766	6.2288	6.1939	6.1667	5.7502	5.7742	5.7565
N-Palmitoyl Histidine	6.3126	pos	411.332	6.2806	6.2375	6.3137	6.1243	5.9793	6.0582	6.009	6.0268	6.039
Cinobufagin	6.3204	pos	460.269	6.2924	6.2652	6.2354	6.4534	6.4142	6.4235	6.3226	6.2315	6.1733
5,7-Megastigmadien-9-ol glucoside	6.3204	pos	357.224	5.4872	5.4613	5.4651	5.7385	5.6606	5.8281	5.471	5.4976	5.4626
Harmaline	6.3282	pos	446.253	6.8279	6.6979	6.7563	7.1959	7.2501	7.0854	6.7755	6.8984	6.7758
13-L-Hydroperoxylinoleic acid	6.3282	pos	277.216	6.6619	6.6074	6.6186	6.3947	6.3631	6.4257	6.3897	6.4025	6.3906
Oleanolic Acid	6.3361	pos	439.357	5.7901	5.7517	5.7731	5.6938	5.5613	5.4675	5.4428	5.4899	5.5384
Alpha-Bisabolol oxide A	6.3361	pos	256.227	5.2125	5.1718	5.1616	5.6177	5.5099	5.625	5.2721	5.3232	5.195
9(S)-HpODE	6.3361	pos	295.226	6.6386	6.5878	6.6191	6.5048	6.4776	6.5084	6.3801	6.3887	6.3996
Panaxytriol	6.3439	pos	311.221	5.1741	5.2921	5.231	5.1788	5.0884	5.2482	4.9327	4.9897	5.026
13(S)-Hydroperoxylinolenic acid	6.3439	pos	293.211	6.3491	6.3539	6.3846	6.3215	6.3021	6.3579	6.2336	6.2433	6.2182
1,4'-Bipiperidine-1'-carboxylic acid	6.3516	pos	235.144	5.2202	5.1463	5.2075	4.4476	4.2276	4.4825	4.7891	4.795	4.902
2-(L-Menthoxy)ethanol	6.3516	pos	418.388	5.5103	5.6208	5.5048	6.2045	6.064	6.2154	5.7428	5.8011	5.7479
22-Hydroxydocosanoic acid	6.3516	pos	374.362	6.2124	6.25	6.1806	6.8167	6.7074	6.8296	6.4026	6.4265	6.399
Piperonyl Butoxide	6.3516	pos	371.24	4.6787	4.8483	4.8287	5.2214	5.0608	5.2519	4.865	4.8999	4.9038
3,7-Dimethyl-1,6-octadien-3-ol	6.3516	pos	172.169	5.7636	5.7584	5.648	6.1896	6.1371	6.08	5.8075	5.7484	5.8297
1-Nonanol	6.3594	pos	330.336	7.0707	7.2172	7.0666	7.5221	7.3365	7.5379	7.1984	7.2123	7.1944
Antcin K	6.3594	pos	506.347	6.2918	6.1916	6.2151	3.804	3.7813	3.7915	5.7106	5.7009	5.7403
2-(Octadecyloxy)ethanol	6.3594	pos	359.287	7.0268	7.0279	7.0041	7.3017	7.2587	7.3164	7.0312	7.0201	7.0219
Tridihexethyl	6.375	pos	341.268	5.5918	5.6239	5.6066	5.8679	5.8598	5.9556	5.6794	5.6942	5.6475
Proliferin	6.375	pos	462.32	5.8669	5.7507	5.8427	5.2327	5.21	5.2202	5.0344	5.1989	5.1361
Mestranol	6.375	pos	638.426	6.2668	6.1731	6.2303	5.3123	5.1757	5.0263	5.6822	5.7873	5.7202
Beta-Alanyl-L-lysine	6.375	pos	452.321	5.5708	5.548	5.5317	5.8289	5.8511	5.8635	5.6389	5.5715	5.5586
Spisulosine	6.375	pos	286.31	6.1021	5.8971	5.8316	6.0016	5.841	6.0433	5.8529	5.8692	5.8653
MJDBISSP00000002	6.375	pos	403.36	7.9697	7.947	7.9349	8.2193	8.2145	8.2591	7.9746	7.984	7.9768
9,10-Epoxy-18-hydroxy-octadecanoic acid	6.3827	pos	279.231	6.7961	6.7817	6.7737	6.738	6.7242	6.7818	6.6013	6.6093	6.6171
Erucic acid	6.3827	pos	356.352	6.0801	6.1714	5.9894	6.4742	6.3602	6.5624	6.2257	6.231	6.2107
(3beta,5alpha,6beta,9alpha,22E,24R)-23-Methylergosta-7,22-diene-3,5,6,9-tetrol	6.3827	pos	425.342	5.6382	5.5884	5.5616	5.7912	5.7754	5.7909	5.6229	5.7073	5.6208
(+/-)12,13-DiHOME	6.3827	pos	337.234	6.69	6.6413	6.6558	6.1898	6.1869	6.2	6.4369	6.4292	6.3891
13-Azaprostanoic acid	6.3827	pos	344.315	5.297	5.3067	5.0301	5.5968	5.277	5.763	5.4156	5.4433	5.4114
13-HODE	6.3827	pos	314.268	5.2799	5.4524	5.2389	5.4808	5.5452	5.7623	5.3332	5.3129	5.3353
(11R,16S)-misoprostol	6.3906	pos	415.302	5.7394	5.7435	5.7154	5.9256	5.9178	6.0263	5.7061	5.7759	5.7856
Floionolic acid	6.3985	pos	355.245	5.3714	5.4125	5.3376	5.6642	5.599	5.7112	5.4172	5.4304	5.4512
13,14-Dihydroprostaglandin F2alpha	6.3985	pos	357.26	5.2981	5.2774	5.2821	5.5677	5.5248	5.6025	5.2891	5.3341	5.3878
D6-Ambrettolide	6.3985	pos	270.242	5.0981	5.1565	5.0023	5.5706	5.546	5.6062	5.2848	5.3028	5.2369
(1R,4E,5'R,6R,6'R,7S,8S,10S,11S,12R,14S,15R,16S,18E,20E,22S,25R,27S,29S)-22-Ethyl-7,11,14,15-tetrahydroxy-6'-(2-hydroxypropyl)-5',6,8,10,12,14,16,29-octamethylspiro[2,26-dioxabicyclo[23.3.1]nonacosa-4,18,20-triene-27,2'-oxane]-3,9,13-trione	6.4063	pos	790.514	6.4257	6.288	6.3487	7.2331	7.2435	7.1718	6.5976	6.6094	6.5955
4-Heptyloxyphenol	6.4063	pos	209.153	5.0496	5.0416	5.0163	5.2498	5.3399	5.3216	5.0735	5.1168	5.0973
Ascorbyl palmitate	6.4298	pos	379.245	5.8328	5.7755	5.8046	5.6652	5.7313	5.6954	5.7305	5.6899	5.6544
PE-NMe2(22:5(4Z,7Z,10Z,13Z,16Z)/22:6(4Z,7Z,10Z,13Z,16Z,19Z))	6.4377	pos	879.574	4.9718	4.752	4.4902	6.3681	6.2826	6.2026	5.4723	5.5563	5.2925
Cerebronic acid	6.4377	pos	402.394	5.5138	5.4647	5.498	6.0772	5.9783	6.1275	5.7356	5.7129	5.6815
Decyl alcohol	6.4455	pos	358.367	6.8569	7.0241	6.7922	7.1832	6.9358	7.2325	6.9591	6.9584	6.9288
(3S)-3-hydroxycyclocitral	6.4535	pos	186.149	4.6451	5.0062	4.438	4.8699	4.8549	5.4853	4.9394	5.0368	4.9549
15-Deoxyprostaglandin J2	6.4614	pos	336.25	4.955	5.4919	4.9227	5.1881	5.4654	5.9113	5.6813	5.6378	5.5144
Phytol	6.4614	pos	314.341	5.6403	5.6709	5.4773	5.7077	5.4097	5.7789	5.544	5.5705	5.5716
11-Oxahexadecanolide	6.4693	pos	320.221	5.3869	5.3805	5.4553	4.3558	4.4265	4.5877	5.0934	5.0971	4.9758
Sagittariol	6.4693	pos	339.289	6.2448	6.1883	6.2479	6.2952	6.2895	6.33	5.8045	5.8188	5.8809
20-Hydroxy-6Z,15Z-eicosadienoic acid	6.4693	pos	307.263	5.9325	5.8952	5.9882	6.1108	6.1364	6.0361	5.8626	5.8501	5.807
4-Hydroxy-3-methoxy-2,10-bisaboladien-9-one	6.4693	pos	308.221	5.4935	5.5367	5.4465	5.3297	5.4154	5.3155	5.3111	5.3736	5.3427
3,4-Dihydroxymandelic acid	6.4772	pos	149.023	5.0193	4.9437	5.0564	5.2605	5.2666	5.2093	4.9856	5.028	5.0002
Phytantriol	6.4772	pos	372.347	4.9565	5.2755	4.3722	5.5742	5.1353	5.9184	5.4116	5.4652	5.4121
CL(i-14:0/i-12:0/i-18:0/i-14:0)	6.485	pos	646.435	6.0039	5.9331	6.0148	6.7879	6.7903	6.7139	6.2634	6.1274	6.1399
9-Hydroxylinoleic acid	6.5008	pos	261.221	5.8428	5.8283	5.7087	6.1085	6.1594	6.0825	5.8207	5.8179	5.8154
Leupeptin	6.5008	pos	444.331	5.1375	5.5051	5.3268	5.8467	5.7484	5.866	5.5271	5.4873	5.5046
PE(16:1(9Z)/P-18:1(11Z))	6.5087	pos	722.504	6.4392	6.4078	6.3863	6.6318	6.6733	6.7209	6.4235	6.3734	6.4123
Calcitroic acid	6.5087	pos	766.53	6.0713	6.0657	6.0401	6.3752	6.4015	6.3972	6.1031	6.0963	6.0845
(Z,Z)-3,6-Dodecadien-1-ol	6.5087	pos	200.201	5.7919	5.8257	5.775	6.136	6.2343	6.1829	5.8231	5.8819	5.9523
Dodecatrienoic acid	6.5166	pos	212.164	4.6213	5.0457	4.7275	5.192	5.0656	5.5371	5.0301	5.0811	5.0458
Sterol	6.5166	pos	249.221	5.2043	5.2268	5.1884	5.3218	5.2412	5.1734	5.054	5.0262	5.0551
13(S)-HOTrE	6.5166	pos	295.226	6.9676	6.9714	6.9742	7.1025	7.0836	7.0129	6.8482	6.8462	6.8707
Oryzalexin E	6.5246	pos	337.273	5.7404	5.7135	5.7557	5.9656	5.9424	5.9037	5.2862	5.3837	5.3864
Baicalin	6.5325	pos	479.115	5.8244	6.2656	6.3284	6.5752	6.4472	6.6607	6.3181	6.2641	6.4271
(3S,3'S,5R,5'R,6R)-3,6-Epoxy-5,6-dihydro-3',5,8'-trihydroxy-beta,kappa-caroten-6'-one	6.5325	pos	634.451	6.5143	6.5461	6.5093	6.8099	6.8175	6.8357	6.5443	6.5321	6.5506
Galaxolide	6.5482	pos	276.232	5.5792	5.5513	5.3022	6.0444	6.0994	5.9158	5.6015	5.5859	5.6121
10,20-Dihydroxyeicosanoic acid	6.5561	pos	309.278	5.9876	5.9005	6.0014	6.3718	6.3673	6.3322	5.9327	5.913	5.8926
9,10-DHOME	6.5719	pos	297.242	5.9287	5.9182	5.9255	6.0475	5.9859	5.9605	5.7839	5.7777	5.7995
N-Oleoyl Arginine	6.5719	pos	502.373	6.0373	6.0621	6.0387	6.4129	6.3966	6.4512	6.1958	6.1685	6.1536
3-ketosphingosine	6.5798	pos	298.274	6.2439	6.368	6.0969	6.628	6.6927	6.781	6.4027	6.3995	6.3851
Digoxigenin bisdigitoxoside	6.5877	pos	695.342	4.115	4.1221	4.114	6.1622	6.0975	6.1848	5.0709	5.1385	5.0725
Alpha-Terpineol formate	6.5955	pos	200.164	5.5538	5.6006	5.4743	5.9124	5.8794	6.1555	5.7405	5.7406	5.7106
Ganglioside GA2 (d18:1/25:0)	6.5955	pos	618.413	6.8367	6.7713	6.8241	6.5296	6.5361	6.4673	6.6461	6.6087	6.5459
Alpha-Terpineol acetate	6.6034	pos	214.18	5.1501	5.1432	5.0389	5.6417	5.6369	5.8816	5.4058	5.408	5.3771
(E)-2,6-Dimethyl-2,5-heptadienoic acid	6.6112	pos	172.133	6.4084	6.4695	6.3335	6.7167	6.668	6.9899	6.546	6.5582	6.5441
(S,E)-Zearalenone	6.6112	pos	637.304	5.6995	4.781	4.7728	6.3714	6.3285	6.3796	5.9454	5.9519	5.9768
4-Ethyl-7,11-dimethyldodeca-trans-2-trans-6-1-o-trien-1-al	6.6112	pos	252.232	5.872	5.8026	5.5888	6.2926	6.3096	6.0609	5.7952	5.8061	5.8477
4-hydroxy Nonenal Alkyne	6.6112	pos	170.117	5.6219	5.6636	5.5447	5.9434	5.9031	6.2055	5.7993	5.7881	5.7591
PG(PGE2/i-24:0)	6.6112	pos	953.604	6.9305	6.9088	6.9312	7.0583	7.0599	7.0647	6.7759	6.7605	6.7598
2-azaspiro[4.5]decan-3-one	6.6191	pos	171.149	4.9358	4.9443	4.894	5.2392	5.3193	5.4433	5.1152	5.087	5.049
9-Oxo-nonanoic acid	6.627	pos	173.117	4.7776	4.8161	4.7085	5.118	5.0254	5.3566	4.8924	4.9524	4.9224
Methandriol	6.627	pos	305.247	5.6626	5.6224	5.6804	5.4771	5.49	5.487	5.4903	5.4828	5.4672
Phytyl acetate	6.627	pos	361.305	4.6337	4.6128	4.3918	5.2282	5.1587	5.3809	5.1951	5.0901	4.9842
PI(20:3(6,8,11)-OH(5)/16:0)	6.627	pos	909.574	6.2302	6.1252	6.1163	6.3952	6.3955	6.4026	6.1384	6.1121	6.1426
Methyl 4,8-decadienoate	6.627	pos	215.164	5.3134	5.3665	5.1819	5.6272	5.563	5.8904	5.4503	5.4551	5.4298
7-Hydroxyoctanoic acid	6.627	pos	125.096	4.4598	4.4798	4.4205	4.7536	4.7012	5.0144	4.5088	4.6053	4.6269
PG(20:1(11Z)/20:3(6,8,11)-OH(5))	6.6349	pos	865.549	5.9726	5.8667	5.8932	6.118	6.2149	6.1223	5.9168	5.9305	5.8594
(8R,9R,10S,13R,14S)-1,2,3,4,5,6,7,8,9,10,11,12,14,15,16,17-Hexadecahydrocyclopenta[a]phenanthrene-13-carbaldehyde	6.6506	pos	278.247	6.6245	6.5668	6.4123	7.0327	7.0534	6.8575	6.5897	6.5985	6.6136
Stearic acid	6.6506	pos	307.263	6.1481	6.0833	6.1632	5.9561	5.9702	5.9579	5.9498	5.9284	5.9159
PS(PGF2alpha/24:0)	6.6585	pos	910.609	6.7732	6.6599	6.7446	6.2377	6.291	6.294	6.4715	6.3923	6.4307
Ursolic acid (cis-3-O-hydroxycinnamoyl-)	6.6585	pos	620.436	6.0975	6.0526	6.1352	6.0928	6.1259	6.0113	5.9719	5.9443	5.9033
Dodecanol	6.6742	pos	228.232	6.0672	6.0598	5.9737	6.4274	6.4058	6.3409	5.9926	6.0321	6.0558
N-Isobutyloctadeca-trans-2-trans-4-dienamide	6.6742	pos	336.325	4.8302	4.9734	4.7306	5.2465	5.3735	5.2889	5.1538	5.2012	5.1586
Guaiol	6.6742	pos	240.232	5.1983	5.1719	4.9416	5.6242	5.6547	5.4312	5.1118	5.1637	5.1949
13,16,19-Docosatrienoic acid	6.6821	pos	352.32	4.6685	4.9077	4.6412	5.5923	5.6826	5.6466	5.3388	5.3267	5.328
2-(20-Hydroxyicosa-5,14-dienoylamino)acetic acid	6.6821	pos	826.587	6.4946	6.3308	6.4841	6.0234	6.0297	6.1814	6.1293	6.1023	6.1155
PS(14:1(9Z)/20:1(11Z))	6.6899	pos	760.519	6.2283	6.1313	6.3431	6.4181	6.4391	6.3933	6.0718	6.0837	6.068
Arctiol	6.6978	pos	254.247	6.7651	6.7388	6.6285	7.1398	7.1344	7.029	6.7225	6.7439	6.7571
3-Methylazelaic acid	6.7056	pos	185.117	4.5997	4.6848	4.5741	4.9942	4.9337	4.9509	4.8685	4.8267	4.8618
DG(17:0/LTE4/0:0)	6.7056	pos	798.558	6.0583	6.0002	6.1469	6.0922	5.8999	6.0389	5.8189	5.8617	5.8016
PE(15:0/20:1(11Z))	6.7134	pos	754.53	6.0941	6.044	6.2085	6.274	6.2467	6.2172	5.9931	5.9887	5.9702
DG(16:1(9Z)/18:1(9Z)/0:0)	6.7212	pos	575.502	6.3861	6.3638	6.4952	6.7749	6.8232	6.8863	5.9318	5.9787	6.0209
Spirolide D	6.729	pos	672.466	6.6746	6.6293	6.7367	6.9894	6.9835	6.9401	6.6452	6.6567	6.6438
SM(d17:1/20:3(6,8,11)-OH(5))	6.729	pos	772.592	6.8623	6.5533	6.5949	7.291	7.4307	7.3724	5.7715	5.7907	5.6063
Alpha-Irone	6.7447	pos	224.201	5.665	5.6686	5.5511	6.0333	6.0397	5.9351	5.6512	5.6876	5.6421
2-Cyclohexylidenecyclohexanone	6.7447	pos	196.169	5.493	5.4681	5.3441	5.878	5.8933	5.7608	5.4793	5.4998	5.492
Punicic acid	6.7447	pos	311.257	5.817	5.821	5.8227	6.1782	6.2989	6.2321	3.7747	3.6909	3.8838
(Z)-3-Methyl-2-(2-pentenyl)-2-cyclopenten-1-one	6.7447	pos	147.117	4.5886	4.5976	4.4846	4.9856	4.9631	4.9154	4.5998	4.5835	4.7124
(+/-)-Pelletierine	6.7447	pos	142.123	5.6118	5.6239	5.5566	5.9733	5.9113	5.9872	5.6366	5.6734	5.6698
Beta-Ionone	6.7447	pos	210.185	5.5094	5.4607	5.3415	5.863	5.8659	5.7588	5.4583	5.4918	5.4968
11-Aminoundecanoic Acid	6.7523	pos	184.169	5.8741	5.8036	5.7465	6.2364	6.22	6.1313	5.8391	5.8602	5.8601
Menthol	6.7523	pos	198.185	6.0167	5.9553	5.8661	6.3728	6.3566	6.2611	5.9674	5.9989	5.9948
D-(+)-dihydrocarvone	6.7523	pos	170.154	5.4605	5.3758	5.2871	5.8521	5.8355	5.7046	5.3996	5.4617	5.4639
4-Deoxypyridoxine	6.7523	pos	118.065	5.1854	5.1785	5.092	5.5224	5.542	5.4808	5.1927	5.2583	5.243
Linoleamide	6.7523	pos	280.263	8.059	8.0233	7.9124	8.418	8.4197	8.3258	8.0317	8.0452	8.0528
Isophorone	6.7523	pos	156.138	5.5169	5.4858	5.387	5.8856	5.8953	5.7874	5.5334	5.5501	5.5659
Sclareol oxide	6.7523	pos	263.236	7.2833	7.2469	7.1476	7.644	7.648	7.5451	7.253	7.2695	7.2751
2-Methyl-3-(2-pentenyl)-2-cyclopenten-1-one	6.7523	pos	182.154	5.1011	5.0324	4.8912	5.4945	5.4346	5.3565	5.0995	5.1026	5.0584
Tridecanoic acid	6.76	pos	179.179	4.7628	4.8281	4.725	5.1329	5.1811	5.1386	4.8229	4.8391	4.8073
Alpha-Ionone	6.76	pos	175.148	5.2399	5.2076	5.0993	5.5652	5.5824	5.5602	5.2887	5.3637	5.2951
Xi-5-Isopropyl-2(5H)-furanone	6.76	pos	91.0546	5.2783	5.2686	5.1649	5.6443	5.656	5.6182	5.2976	5.3164	5.3528
2,5-Heptadien-1-ol	6.76	pos	95.0858	5.487	5.4487	5.3608	5.8516	5.8545	5.8229	5.5172	5.5557	5.5523
Cis-Quinceoxepane	6.76	pos	181.158	5.2749	5.2253	5.1703	5.63	5.6631	5.5883	5.3197	5.3153	5.3232
Polyoxyethylene sorbitan monooleate	6.7678	pos	627.407	6.5103	6.4221	6.4405	6.5241	6.4998	6.4065	6.3839	6.3775	6.3464
Polypropylene	6.7756	pos	372.347	5.1652	5.1569	4.5053	5.3973	5.182	5.4002	5.173	5.2069	5.2079
Ginkgoic acid	6.7913	pos	329.247	5.8073	5.7665	5.8662	6.1113	6.0653	6.0135	5.7957	5.798	5.8107
(Z)-9-Cycloheptadecen-1-one	6.7913	pos	268.263	5.7116	5.6587	5.5563	6.0347	5.9818	6.0093	5.6848	5.7046	5.6661
PC(20:4(8Z,11Z,14Z,17Z)/P-16:0)	6.7991	pos	798.606	6.0013	5.3989	5.3529	6.7205	6.9135	6.8174	3.983	4.0958	3.8965
Cycloheptyl	6.7991	pos	116.144	6.1096	6.1398	6.1217	6.4104	6.3797	6.4283	6.1357	6.1543	6.1531
Dolicholide	6.8147	pos	501.318	6.9024	6.8461	6.8524	7.1036	7.0329	6.986	6.9043	6.9225	6.8794
Androstan-3alpha,17beta-diol	6.8147	pos	257.226	5.56	5.529	5.5673	5.7752	5.7461	5.7127	5.5307	5.4988	5.4899
Sulcatone	6.8303	pos	270.242	4.3102	4.5378	4.4952	4.7329	5.1749	5.2991	5.2032	5.1625	5.1852
4-Dodecylmorpholine	6.8381	pos	256.263	7.4419	7.4062	7.3912	7.7565	7.6631	7.7303	7.3805	7.4238	7.402
Alpha-Terpineol propanoate	6.846	pos	228.196	5.9257	5.8928	5.6752	6.1447	6.4222	6.5176	6.2951	6.3146	6.2796
Aminocaproic acid	6.8614	pos	114.091	5.3253	5.2846	5.2016	5.6397	5.6115	5.6181	5.2806	5.31	5.3223
Nerolidol	6.8614	pos	240.232	5.8248	5.7449	5.7215	6.1378	6.1369	6.0946	5.7931	5.8149	5.7972
Dihomo-alpha-linolenic acid	6.8614	pos	339.289	6.49	6.467	6.4777	6.7778	6.8925	6.8068	5.6012	5.679	5.8472
4,5-Dihydrovomifoliol	6.8614	pos	244.19	4.7735	4.7404	4.1028	4.8168	5.1889	5.4491	5.2945	5.2814	5.2816
Gamma-Undecalactone	6.8614	pos	149.132	5.3712	5.3392	5.2345	5.7057	5.7048	5.6412	5.3329	5.3812	5.3294
(+/-)-(Z)-2-(5-Tetradecenyl)cyclobutanone	6.8691	pos	265.252	7.1112	7.0433	6.9836	7.4382	7.4005	7.3601	7.0718	7.0877	7.0635
Oleamide	6.8769	pos	282.279	8.5435	8.4803	8.4182	8.8679	8.8421	8.8005	8.5091	8.5355	8.5082
2-Decylfuran	6.8769	pos	226.216	5.9946	5.893	5.8437	6.294	6.2995	6.2259	5.9393	5.969	5.9456
(S)-(-)-Perillyl alcohol	6.8769	pos	135.117	5.3333	5.281	5.2311	5.7112	5.6805	5.605	5.3215	5.3649	5.3235
4-(2,6,6-Trimethyl-1-cyclohexen-1-yl)-2-butanone	6.8847	pos	212.201	5.8374	5.7662	5.6955	6.191	6.1645	6.1118	5.8199	5.8321	5.8157
Manoyl oxide	6.9081	pos	308.294	5.8959	5.7651	5.69	6.2524	6.18	6.0931	5.8885	5.9242	5.843
PA(8:0/18:1(12Z)-O(9S,10R))	6.9081	pos	621.309	4.2236	4.2308	4.2227	5.8519	5.3066	5.6164	5.1498	5.1506	4.9657
DG(i-14:0/20:5(7Z,9Z,11E,13E,17Z)-3OH(5,6,15)/0:0)	6.9311	pos	667.474	5.5008	5.4219	5.3751	5.073	5.0502	5.0605	4.7738	4.9142	4.8852
Lipid A	6.9467	pos	899.613	5.8757	5.7389	5.9153	6.2041	6.1731	6.0211	5.7801	5.654	5.765
DG(18:2n6/0:0/22:6n3)	6.9545	pos	717.489	5.6951	5.7809	5.719	5.9642	5.9067	5.9964	5.7358	5.5489	5.6595
2-Pentadecylfuran	6.9778	pos	296.294	5.5119	5.5215	5.3983	5.8384	5.8154	5.8012	5.5396	5.5534	5.4932
Dioctyl Phthalate	6.9934	pos	391.284	5.8665	5.8342	5.845	5.9604	5.9583	5.9702	5.8445	5.857	5.8985
Geranylcitronellol	7.0328	pos	310.31	7.796	7.6482	7.647	8.0672	8.0221	7.9469	7.7351	7.7513	7.7067
3-(5,6,6-Trimethylbicyclo[2.2.1]hept-1-yl)cyclohexanol	7.0328	pos	254.247	5.1921	5.0165	4.9582	5.4692	5.4467	5.3497	5.1062	5.1169	5.1054
Octadecanamide	7.0328	pos	284.294	7.5351	7.4075	7.4569	7.8036	7.4596	7.7335	7.4611	7.4776	7.4326
8,11-Heptadecadienal	7.0407	pos	268.263	4.9001	4.7952	4.6735	5.1667	5.2061	5.0604	4.8724	4.834	4.7889
PS(22:0/22:1(13Z))	7.0485	pos	902.676	5.663	5.4345	5.7267	3.8419	3.8191	3.8294	5.0545	5.115	5.1899
LysoPE(P-18:1(9Z)/0:0)	7.0564	pos	527.326	3.658	3.6651	3.657	5.9634	5.8165	5.8496	5.0605	5.0338	5.023
Palmitoyl glucuronide	7.0564	pos	854.62	5.8365	5.7118	5.8834	4.2776	5.0769	4.9815	5.2141	5.3327	5.3988
DG(20:4(5Z,8Z,11Z,14Z)-OH(16R)/a-15:0/0:0)	7.0644	pos	663.453	6.8574	6.7197	6.6031	6.8833	6.9419	6.7999	5.2597	5.1774	5.262
16-Methylheptadecanoic acid	7.0879	pos	307.263	6.2193	6.1903	6.2105	6.1204	6.1103	6.1105	6.0271	5.9804	6.0126
CL(16:1(9Z)/16:1(9Z)/18:2(9Z,12Z)/18:0)	7.0879	pos	701.498	5.3703	5.2964	5.4004	6.1614	6.1454	6.0772	5.7693	5.7324	5.6692
PE(P-18:1(11Z)/PGF1alpha)	7.0879	pos	815.56	6.0458	5.9828	6.0662	6.3401	6.2288	6.3317	5.9198	5.8952	5.9477
PC(18:1(11Z)/18:4(6Z,9Z,12Z,15Z))	7.0958	pos	793.553	6.0094	6.125	6.095	6.4736	6.4626	6.5098	6.1273	6.0959	6.1326
PE(18:1(9Z)/18:1(9Z)-O(12,13))	7.1037	pos	771.541	6.2304	6.3339	6.2619	6.6582	6.604	6.6446	6.3222	6.2945	6.3095
PE(24:1(15Z)/PGD1)	7.1353	pos	913.631	7.0746	7.1343	7.1171	7.4965	7.4937	7.5123	7.1418	7.159	7.1589
Cer(d17:1/22:6(5Z,7Z,10Z,13Z,16Z,19Z)-OH(4))	7.1432	pos	576.483	6.5423	6.4469	6.5021	5.3102	5.0599	5.0952	6.1253	6.1305	6.138
CL(16:1(9Z)/18:1(9Z)/18:1(11Z)/18:0)	7.1432	pos	727.514	6.5095	6.5782	6.5423	6.9105	6.8992	6.9031	6.6078	6.5792	6.5911
2-[(4-{2-[(4-Cyclohexylbutyl)(cyclohexylcarbamoyl)amino]ethyl}phenyl)sulfanyl]-2-methylpropanoic acid	7.1432	pos	503.326	4.6831	4.6902	4.6821	5.68	5.5726	5.5984	4.7327	4.6942	4.6539
PE(22:1(13Z)/20:3(8Z,11Z,14Z)-2OH(5,6))	7.159	pos	869.604	6.8018	6.8423	6.8379	7.2374	7.2254	7.2328	6.8916	6.8771	6.8794
PE(22:2(13Z,16Z)/18:1(12Z)-O(9S,10R))	7.1989	pos	825.579	6.4455	6.5015	6.5127	6.9078	6.9094	6.9444	6.5692	6.5509	6.5308
PC(22:2(13Z,16Z)/15:0)	7.2068	pos	800.623	6.6114	6.1434	6.2381	7.018	7.1529	7.029	3.7613	3.7697	3.7593
PC(15:0/20:1(11Z))	7.2146	pos	774.606	6.4022	6.0168	6.1227	6.767	6.9075	6.7026	4.4422	4.6193	4.6559
PC(22:0/6 keto-PGF1alpha)	7.2146	pos	945.657	6.0761	6.1795	6.1311	6.5679	6.5577	6.5425	6.1904	6.1062	6.1343
DG(8:0/17:0/0:0)	7.2541	pos	488.43	6.5297	6.4402	6.4655	5.0168	4.8393	4.8544	6.1736	6.1407	6.1597
(-)-Dihydrocarveol	7.2541	pos	309.278	6.5267	6.4904	6.5084	6.4791	6.4921	6.5431	6.3588	6.3367	6.3491
9(S)-HODE	7.2541	pos	279.231	4.4265	4.2754	4.2286	5.6865	5.7024	5.6479	5.116	5.1514	5.1241
Octadecanol	7.262	pos	312.325	6.6356	6.5061	6.5138	6.9282	6.4577	6.7644	6.5629	6.5813	6.5058
CL(16:0/16:0/18:0/20:4(5Z,8Z,11Z,14Z))	7.2777	pos	715.514	5.8679	6.0035	5.8915	6.2962	6.3194	6.3546	5.9629	5.9521	5.9841
CL(i-13:0/i-22:0/i-17:0/18:2(9Z,11Z))	7.2777	pos	728.521	6.9478	7.0353	6.9992	7.3586	7.3643	7.4052	7.0409	7.0305	7.0467
CL(i-12:0/i-22:0/i-18:0/i-18:0)	7.2935	pos	730.537	6.214	6.306	6.2961	6.6803	6.7044	6.7264	6.3489	6.2872	6.3226
Tuliposide A	7.3092	pos	317.063	5.2209	5.4039	5.4167	5.4473	5.6201	5.7085	5.3961	5.3018	5.2894
Petunidin 3-glucoside	7.3092	pos	479.115	5.6739	5.8914	5.9264	6.0096	6.1025	6.1923	5.9231	5.8545	5.8691
PS(15:0/22:1(13Z))	7.325	pos	817.581	5.9542	6.0826	6.0616	6.4314	6.4447	6.5376	6.0107	6.0151	6.0809
CL(i-13:0/i-16:0/i-22:0/i-14:0)	7.325	pos	684.496	6.8318	6.9244	6.8924	7.271	7.2762	7.366	6.94	6.9239	6.9519
Butylisopropylamine	7.3486	pos	116.144	6.6576	6.6457	6.6517	6.8543	6.8212	6.8504	6.6367	6.6445	6.6339
Hexylamine	7.3486	pos	102.128	7.8576	7.8505	7.8527	8.1078	8.0757	8.1173	7.8467	7.8581	7.8488
2-Ethylsuberic acid	7.3563	pos	185.117	6.0445	6.05	6.0426	6.1776	6.1709	6.2427	6.0652	6.0392	6.0488
Cuminaldehyde	7.3563	pos	149.096	4.6365	4.5954	4.6464	4.7391	4.795	4.7982	4.633	4.6165	4.6604
4-Hydroxynonenal	7.3642	pos	139.112	6.3578	6.351	6.3581	6.4967	6.5001	6.5512	6.3648	6.3535	6.3596
CL(i-12:0/18:2(9Z,11Z)/i-24:0/i-24:0)	7.3642	pos	795.569	6.1758	6.2898	6.3014	6.6651	6.6659	6.7537	6.3124	6.2631	6.3327
Cyclohexa-2,4-dienylmethanol	7.3642	pos	93.0702	4.2447	4.3079	4.2908	4.4126	4.4344	4.4841	4.3507	4.2921	4.2726
1-Methyl-1,3-cyclohexadiene	7.3642	pos	95.0858	5.04	5.0253	5.0355	5.191	5.2041	5.2553	5.0499	5.0333	5.0459
Dioctyl succinate	7.3642	pos	427.377	8.3116	8.2969	8.3042	8.4442	8.4325	8.4946	8.3821	8.3634	8.365
Xi-1-Butoxy-1-methoxyethane	7.3642	pos	287.221	5.8688	5.8471	5.8557	5.969	5.9831	6.0603	5.8543	5.8405	5.8485
(+/-)-1,4-Nonanediol diacetate	7.3642	pos	245.174	6.4171	6.397	6.4052	6.5373	6.5361	6.5996	6.4116	6.3997	6.418
PA(18:0/14:0)	7.3798	pos	662.482	6.6671	6.7564	6.723	7.1293	7.1494	7.2307	6.7985	6.7398	6.7851
DG(16:0/18:3(9Z,12Z,15Z)/0:0)	7.3876	pos	573.487	5.4695	5.4479	5.3877	5.555	5.4909	5.5425	5.4231	5.4198	5.4117
DG(18:0/18:4(6Z,9Z,12Z,15Z)/0:0)	7.3955	pos	617.514	5.3512	5.0353	5.0273	5.7102	5.582	5.6241	5.3804	5.3265	5.4037
CL(i-13:0/18:2(9Z,11Z)/i-19:0/i-18:0)	7.3955	pos	703.514	5.2035	5.2516	5.2021	6.1169	6.1284	6.1007	5.5558	5.6119	5.5878
PE(P-18:1(9Z)/18:1(12Z)-2OH(9,10))	7.3955	pos	773.556	6.4753	6.5832	6.5763	6.9026	6.9209	7.0168	6.6147	6.5594	6.5926
TG(20:3n6/20:2n6/22:6(4Z,7Z,10Z,13Z,16Z,19Z))	7.4112	pos	1044.79	5.5003	5.5798	5.5411	6.2366	6.2401	6.2618	5.6167	5.7593	5.7604
CL(18:0/18:2(9Z,12Z)/16:1(9Z)/18:0)	7.4269	pos	716.522	5.9148	5.9678	6.0159	6.3089	6.3056	6.4254	6.0411	5.9871	5.988
9,10-Epoxyoctadecanoic acid	7.4269	pos	279.231	4.1787	4.2118	4.1992	5.1858	5.2398	5.2403	4.6495	4.6667	4.6858
CL(18:0/18:0/18:1(11Z)/16:0)	7.4348	pos	729.529	6.8242	6.8875	6.8988	7.1913	7.2037	7.2956	6.9886	6.9088	6.9088
CL(i-12:0/i-22:0/i-20:0/18:2(9Z,11Z))	7.4348	pos	731.544	6.1112	6.1904	6.0839	6.516	6.5636	6.6547	6.2478	6.1556	6.2344
PC(15:0/18:2(9Z,12Z))	7.5053	pos	744.56	4.8905	4.6655	4.613	5.8605	5.7251	5.7399	5.096	5.2227	5.2668
PC(15:0/20:3(8Z,11Z,14Z))	7.5133	pos	770.576	5.3533	5.349	5.1628	6.4152	6.2943	6.3626	5.7872	5.7697	5.7951
DG(20:1(11Z)/16:1(9Z)/0:0)	7.5368	pos	643.525	5.8504	5.8275	5.8829	5.6697	5.4688	5.7913	4.829	4.8961	4.9187
Mycolactone	7.5368	pos	775.532	6.1619	6.105	6.1526	6.9078	6.7676	6.8833	6.5441	6.4752	6.457
PG(20:3(8Z,11Z,14Z)-2OH(5,6)/22:4(7Z,10Z,13Z,16Z))	7.5525	pos	913.585	6.4837	6.3875	6.4794	6.3733	6.2856	6.4061	6.4691	6.397	6.3516
Digalactosyldiacylglycerol	7.5602	pos	934.644	6.8237	6.7551	6.7849	6.9448	6.8272	6.9429	6.7743	6.7061	6.7214
Glycerol 2-(9Z,12Z-octadecadienoate) 1-hexadecanoate 3-O-[alpha-D-galactopyranosyl-(1->6)-beta-D-galactopyranoside]	7.5838	pos	939.6	7.4082	7.3405	7.3842	7.4654	7.3717	7.4862	7.3751	7.3373	7.3349
PE(18:0/P-18:1(11Z))	7.5995	pos	793.58	6.5277	6.3759	6.4899	6.9394	6.9877	6.8824	5.486	5.5174	5.4267
CL(i-12:0/i-14:0/i-17:0/i-15:0)	7.5995	pos	646.434	6.0784	6.1273	6.0024	6.637	6.5787	6.5502	6.2076	6.2467	6.1521
DGDG(18:2/18:1)	7.6388	pos	965.616	6.992	6.9345	6.8905	7.3229	7.2532	7.3107	6.9639	6.9825	7.0194
Fagomine	7.6623	pos	148.097	5.4964	5.4882	5.503	5.6846	5.661	5.7183	5.4769	5.484	5.4678
Morpholine-4-carboxamide	7.6623	pos	113.071	5.1031	5.1114	5.1314	5.3164	5.287	5.3249	5.09	5.0891	5.1017
Drostanolone	7.6701	pos	337.273	5.4449	5.2961	5.3563	5.8422	5.6809	5.7922	5.4017	5.4248	5.4106
Diethanolamine	7.6701	pos	106.086	4.5644	4.5192	4.5436	4.695	4.7225	4.7267	4.494	4.4473	4.4825
2,6-Diaminopurine 2',3'-dideoxyriboside	7.678	pos	283.151	5.5158	5.5123	5.5305	5.6696	5.6575	5.6663	5.5023	5.4555	5.4679
Beta-Hydroxy-gamma-trimethylaminobutyric acid	7.8421	pos	144.102	4.9547	4.9961	5.0083	5.2906	5.198	5.2923	4.9664	4.9545	4.9778
2-Aminobenzoic Acid	7.9204	pos	120.044	4.57	4.6832	4.6671	4.9625	4.8761	4.9738	4.6719	4.6683	4.7267
Zingiberol	7.983	pos	254.247	4.8274	4.7807	4.7254	5.2992	5.2706	5.2432	4.754	4.8206	4.886
Coumarin	7.983	pos	147.044	4.7475	4.8436	4.842	5.1545	5.0738	5.1449	4.83	4.8202	4.8309
Glycyl-Lysine	0.5633	neg	202.119	4.5832	4.646	4.6398	3.6374	3.6275	3.6457	3.7658	3.6549	3.5499
Cystathione	0.5847	neg	243.042	5.7435	5.8195	5.8198	2.9566	2.9498	2.6451	5.3907	5.399	5.3808
2,3-Dihydroxypropanamide	0.6007	neg	104.034	4.5269	4.5208	4.6051	4.7771	4.5966	4.712	4.494	4.4934	4.4367
L-2-Amino-3-(1-pyrazolyl)propanoic acid	0.6007	neg	154.062	5.1716	5.1545	5.2489	5.4291	5.2842	5.3724	5.2144	5.3131	5.2558
5-Fluorouridine monophosphate	0.6007	neg	363.001	4.8617	4.9648	4.9452	4.9407	4.9309	4.9491	5.1782	5.1742	5.2091
Galactinol	0.6007	neg	341.109	6.9129	6.9445	6.9281	4.4667	4.4004	4.5823	6.4941	6.4978	6.4539
Cystathionine	0.6007	neg	221.06	6.0569	6.1235	6.101	2.9837	2.4614	2.8196	5.7593	5.746	5.7419
Trehalose	0.6057	neg	377.086	6.5219	6.56	6.5422	5.028	5.0797	5.1887	7.0716	7.0837	7.0951
Phosphate	0.6057	neg	96.9687	6.4406	6.5022	6.4668	5.4469	5.3395	5.386	6.3113	6.2899	6.3064
Aspartic Acid	0.6057	neg	132.03	5.5628	5.6251	5.628	6.1883	5.9667	6.0329	5.9734	5.9625	5.9755
Ureidoisobutyric acid	0.6136	neg	145.061	3.7789	3.6408	3.7275	5.2361	4.997	5.0918	4.5136	4.5275	4.4755
1,5-Anhydro-d-mannitol	0.6136	neg	201.017	5.6874	5.8152	5.8007	4.5966	4.411	4.4043	5.1168	5.0087	5.0782
D-Glycerate 2-phosphate	0.6136	neg	166.975	5.3223	5.6755	5.6363	3.4835	3.381	3.0713	5.6034	5.6151	5.6654
6-Phosphogluconic Acid	0.6136	neg	257.007	4.253	4.6062	4.4068	4.3447	4.3348	4.353	4.7937	4.765	4.8433
Orotidine	0.6136	neg	333.06	4.8166	4.994	4.8868	4.4403	3.8292	4.0535	4.4821	4.3622	4.3082
Polyribosylribitolphosphate	0.6136	neg	231.027	6.0081	6.142	6.1234	4.7563	4.5273	4.6809	5.4314	5.4397	5.4831
S-Adenosylhomocysteine	0.6136	neg	383.113	5.8313	5.9157	5.8949	5.5086	5.4987	5.5169	5.5319	5.5276	5.5602
D-Arabinose 5-phosphate	0.6136	neg	229.012	5.0237	5.1628	5.2725	3.6445	3.0921	3.3039	5.0846	5.0706	5.1268
Pyrophosphate	0.6136	neg	158.925	4.5887	4.6662	4.5459	4.0891	4.0793	4.0975	4.0518	4.0365	4.0017
Glycerol 3-Phosphate	0.6136	neg	171.006	5.9295	6.2706	6.2166	3.849	3.8172	3.8355	5.9616	5.9602	5.9798
Dolichyl phosphate D-mannose	0.6215	neg	241.012	5.248	5.2746	5.2248	4.4846	4.4747	4.4929	4.7124	4.7447	4.8274
6-Mercaptopurine ribonucleoside triphosphate	0.6215	neg	522.954	3.4007	4.0117	3.3941	3.4923	3.4825	3.5006	5.5106	5.5276	5.5658
10-EdAM	0.6215	neg	488.162	5.2728	5.4229	5.3812	5.3645	5.3546	5.3728	5.405	5.3866	5.3404
D-manno-2-Heptulose	0.6215	neg	245.043	5.2782	5.3751	5.3434	5.5548	5.3187	5.4386	5.3852	5.3864	5.4141
UDP-galactose	0.6215	neg	565.048	7.9438	7.9827	7.989	3.4589	4.0782	4.2471	7.5589	7.5521	7.5668
5-Carboxypyranopelargonidin 3-O-beta-glucopyranoside	0.6293	neg	536.069	7.316	7.3537	7.3315	3.3582	3.6311	3.6689	7.0237	7.0303	7.0393
Uridine diphosphate-N-acetylglucosamine	0.6293	neg	606.075	7.163	7.2591	7.2103	2.6808	3.912	4.0168	7.5622	7.5573	7.5695
Uridine diphosphate (UDP)	0.6293	neg	402.995	6.0434	6.3352	6.4546	4.7247	4.4874	4.5344	6.6167	6.6254	6.6421
L-4-Hydroxyglutamate semialdehyde	0.6293	neg	146.045	5.7927	5.8304	5.8411	6.0536	5.8622	5.9212	6.024	6.0331	6.0154
D-Citrulline	0.6293	neg	174.088	4.5758	4.6561	4.6039	6.1013	5.9785	6.0056	5.4152	5.4231	5.3946
UDP-glucose	0.6293	neg	603.004	6.1763	6.2218	6.2284	3.7193	4.0962	3.9915	5.3963	5.3593	5.3594
Gentiobioside	0.6293	neg	391.101	5.7734	5.8027	5.776	3.2551	3.3761	3.2635	6.5486	6.5487	6.4977
Gluconic Acid	0.6293	neg	195.051	5.8396	5.9297	5.8846	4.536	4.4458	4.5254	5.5015	5.5154	5.5468
Carglumic acid	0.6293	neg	189.051	4.7571	4.734	4.7525	2.8676	2.8577	2.8759	4.5706	4.5221	4.568
L-Lyxonic acid	0.6293	neg	165.04	5.4042	5.4351	5.427	3.8492	3.8751	3.8896	5.1426	5.1616	5.1842
D-Sorbitol	0.6372	neg	181.071	5.3184	5.3025	5.3645	4.3846	4.5108	4.4617	4.9455	4.9738	4.9441
Galactopinitol B	0.6372	neg	401.13	6.6769	6.717	6.7066	4.4068	4.0755	4.2484	6.3319	6.3411	6.3456
ADP-ribose 2'-phosphate	0.6452	neg	620.02	4.6445	4.7023	4.7832	4.5643	4.5544	4.5726	4.999	4.7883	4.9421
Threonate	0.6452	neg	135.029	5.2009	5.1914	5.1526	3.3281	3.4381	3.4742	4.8625	4.8527	4.8584
D-Arabitol	0.6452	neg	197.066	4.6409	4.556	4.6168	3.2472	3.3179	2.4556	4.1387	4.1423	4.3258
Myo-Inositol	0.6532	neg	179.056	6.6077	6.5643	6.5852	5.6192	5.6844	5.6362	6.3712	6.3424	6.3137
1-Methylguanosine	0.6532	neg	278.088	3.4281	3.4574	3.4215	3.5197	3.5098	3.528	4.1727	4.0253	4.1912
ADP	0.6532	neg	426.022	5.3774	5.4733	5.4999	5.0857	4.7959	4.8596	6.3671	6.365	6.3414
Adenosine 3',5'-diphosphate	0.6532	neg	448.004	3.7561	3.6757	3.5595	3.9112	3.6986	3.666	5.1977	5.2052	5.1109
ADP-ribose	0.6532	neg	558.063	6.8833	6.9291	6.8687	2.9698	2.96	2.9781	6.4442	6.4385	6.4523
Asp-Glu	0.6532	neg	261.073	4.898	4.8145	4.7975	3.2347	3.0526	2.9108	4.5722	4.5483	4.5277
Gamma-D-Glutamylglycine	0.6532	neg	203.067	4.9246	4.8595	4.8901	2.7698	2.7925	3.3916	4.8015	4.8072	4.6588
Cytidine monophosphate	0.6532	neg	322.045	6.1677	6.1695	6.1569	5.4043	5.1195	5.3013	6.0296	6.022	5.9837
Prolylglycine	0.6612	neg	515.247	4.7918	4.786	4.7852	5.6654	5.382	5.538	4.977	5.0135	4.796
8-oxo-dGDP	0.6612	neg	442.017	5.9091	5.8893	5.8802	2.794	2.7841	2.8023	6.0266	6.0089	5.9919
NADHX	0.669	neg	664.118	6.7451	6.7505	6.7546	0.6517	0.644	0.6581	6.524	6.5123	6.4921
Uridine-5'-Monophosphate	0.669	neg	323.029	7.6955	7.6914	7.6739	5.8379	5.5699	5.8114	7.3681	7.3609	7.3384
Dihydroxyacetone Phosphate	0.669	neg	168.99	5.472	5.5777	5.5561	4.5213	4.5114	4.5296	4.9066	4.9182	4.907
3'-Adenylic Acid	0.669	neg	346.056	7.1011	7.0978	7.0988	5.8286	5.5725	5.7889	6.9909	6.9758	6.9711
Glyceric Acid	0.669	neg	105.018	5.676	5.6242	5.6173	4.7973	4.8049	4.8315	5.7208	5.7202	5.6956
Isocitric Acid	0.669	neg	191.019	4.8971	5.0302	5.055	3.9021	2.8919	3.8915	5.3301	5.3185	5.2263
Cabreuvin	0.677	neg	293.082	5.7602	5.8075	5.7966	4.9395	4.9296	4.9478	5.6127	5.6218	5.6124
1-[(2R,3R,4S,5R)-3,4-Dihydroxy-5-(hydroxymethyl)oxolan-2-yl]oxypyrimidin-2-one	0.677	neg	243.062	5.3392	5.3218	5.2914	4.3812	4.1792	4.3235	5.1511	5.1632	5.1152
Nebularine	0.677	neg	251.077	5.3199	5.3166	5.3238	4.648	4.6381	4.6563	5.1934	5.1965	5.1793
Trans-Aconitic Acid	0.677	neg	173.009	4.9781	5.0897	5.0572	3.343	3.3331	3.3513	4.6004	4.5598	4.3899
Malic Acid	0.677	neg	133.013	4.9417	5.0499	5.0926	3.9962	4.0195	3.955	5.7745	5.7876	5.7334
Citramalic Acid	0.6848	neg	147.029	5.0624	5.0939	5.0864	4.0126	3.9397	3.9886	4.9081	4.8387	4.8203
Adenosine phosphosulfate	0.6928	neg	913.056	5.5703	5.5646	5.5637	5.662	5.6521	5.6703	5.6125	5.5831	5.6623
Uridine diphosphategalactose	0.7088	neg	587.03	5.8162	5.8137	5.8626	4.0289	3.9183	3.9395	5.8758	5.8645	5.905
Benazeprilat	0.7088	neg	431.141	6.3259	6.3515	6.346	5.1494	5.1395	5.1577	5.5549	5.6183	5.5693
Allocystathionine	0.7168	neg	221.06	5.9841	6.0377	6.0187	3.4008	3.4251	3.4411	5.8602	5.8801	5.9153
Piperenol A	0.7168	neg	383.113	5.5133	5.5998	5.5789	5.389	5.3791	5.3973	5.3046	5.3634	5.4154
D-Ribulose 5-Phosphate	0.7248	neg	229.012	4.757	4.8948	5.0188	2.9567	2.9468	2.965	5.0664	5.075	5.0182
D-Mannose 6-Phosphate	0.7248	neg	259.023	5.6886	5.7147	5.7772	4.0449	3.9409	3.8258	5.2635	5.2583	5.2973
Shikimic acid 3-phosphate	0.7248	neg	290.965	4.4164	4.7091	4.7166	4.508	4.4981	4.5163	5.1938	5.2089	5.279
1H-Pyrazolo[3,4-d]pyrimidin-4-amine	0.7407	neg	134.046	5.8477	5.7778	5.8349	5.7772	5.7629	5.7344	5.858	5.8794	5.9293
(S)-3-Hydroxyisobutyric acid	0.7487	neg	149.045	5.0074	4.9635	4.9935	4.7898	4.7102	4.7581	4.9691	5.0036	4.9845
Uridine 5'-monophosphate	0.7567	neg	323.029	7.7316	7.7431	7.7219	6.0067	5.7885	5.9616	7.3707	7.3924	7.4239
Adenosine monophosphate	0.7567	neg	346.056	7.3561	7.3731	7.3725	6.1293	5.9656	6.1142	7.1935	7.2175	7.2661
N-Desmethyl-p-O-sulfate rosiglitazone	0.7647	neg	460.029	5.6223	5.6519	5.6677	4.2676	4.1964	4.1591	5.3356	5.3294	5.1458
Citric Acid	0.7647	neg	191.019	4.6413	4.8849	4.8182	3.6051	3.4208	3.8346	5.0976	4.966	4.9416
Phosphoenolpyruvic Acid	0.7647	neg	166.975	3.7708	4.3185	4.3069	3.8625	3.8526	3.8708	5.159	5.1083	5.1315
[(2R,5R)-5-(2-Amino-6-oxo-1H-purin-9-yl)-3,4-dihydroxyoxolan-2-yl]methyl dihydrogen phosphate	0.7647	neg	362.051	7.0494	7.0739	7.0669	6.113	5.9692	6.0696	6.8748	6.9204	6.9418
D-Xylonolactone	0.7726	neg	295.067	5.8341	5.8588	5.8597	2.4982	2.7421	2.5548	6.4325	6.4245	6.3878
Guanosine monophosphate	0.7804	neg	384.033	5.1004	4.9802	5.0013	5.0626	4.8517	4.872	5.4066	5.4564	5.4277
Gamma-Glutamyl-S-methylcysteine	0.7884	neg	263.071	4.8839	4.9712	4.9004	2.4198	2.4341	2.4156	5.0117	5.0347	4.9053
3',5'-Cyclic AMP	0.8043	neg	657.098	6.3421	6.3247	6.3656	4.4856	4.1529	4.7093	5.9147	5.9224	5.8897
Glyzarin	0.8364	neg	293.082	6.1693	6.2269	6.2105	4.8315	4.8216	4.8398	5.9201	5.9206	5.8599
4-Hydroxyproline galactoside	0.8529	neg	330.061	4.9048	4.9622	4.8962	5.0322	4.9079	5.316	4.8155	4.9471	4.9268
cGMP	0.8609	neg	344.04	5.2368	5.2032	5.2396	3.3924	3.2449	3.5349	4.8091	4.8519	4.9198
Dihydroorotate	0.8689	neg	157.025	2.7178	2.7121	2.7113	4.715	4.3232	4.6036	2.8876	2.7305	2.722
Val Ser Thr Asp	0.8689	neg	419.178	0.7437	0.739	0.7383	5.5761	5.6195	5.4814	4.3159	4.5398	4.4291
RO4929097	0.8689	neg	506.093	5.0285	5.0974	5.1034	4.9943	4.9844	5.0026	4.9088	5.0269	5.0902
Leu Gln Ser Glu	0.8689	neg	474.221	3.5681	3.5623	3.5615	4.9471	4.7031	5.0289	3.5742	3.5808	3.784
Glycyl-D-proline	0.8769	neg	343.162	3.2709	3.2652	3.2643	5.3927	5.2606	5.4064	4.3712	4.4277	4.3975
(1S,2R,3R,4R,5R,6S,7S,8R,9R,10R,13R,14R,16S,17S,18R)-6,16,18-Trimethoxy-13-(methoxymethyl)-11-methyl-11-azahexacyclo[7.7.2.12,5.01,10.03,8.013,17]nonadecane-4,5,7,8,14-pentol	0.8769	neg	530.258	2.5277	2.522	2.5212	5.6345	5.4921	5.4658	4.201	4.3254	4.3841
Imidazolepropionic acid	0.8849	neg	185.056	5.029	5.0071	5.0234	3.8983	4.0533	3.8989	4.7707	4.8328	4.8436
Uracil	0.8928	neg	111.019	4.9496	4.9148	4.885	5.168	5.1529	5.1621	5.0548	5.1094	5.0905
Uridine	0.8928	neg	243.062	4.9353	4.9049	4.9047	4.3386	4.3811	4.408	4.7167	4.809	4.771
Aceneuramic acid	0.8928	neg	290.088	4.8928	4.9739	4.9317	4.0384	4.1116	4.0157	4.7692	4.8406	4.8416
Gln Asp Leu Glu	0.8928	neg	502.216	3.6893	3.6836	3.6827	5.2949	4.9961	5.1528	4.0271	4.2555	4.175
[(2R,5R)-5-(2-Amino-6-oxo-1H-purin-9-yl)-3,4-dihydroxyoxolan-2-yl]methyl [(2R,5R)-5-(4-amino-2-oxopyrimidin-1-yl)-3,4-dihydroxyoxolan-2-yl]methyl hydrogen phosphate	0.8928	neg	587.125	5.0109	5.0003	5.0666	5.0194	5.0095	5.0277	4.9339	4.9768	4.9531
Deoxyinosine	0.8928	neg	251.077	5.8408	5.8619	5.858	2.6467	2.4956	2.0394	5.6115	5.6366	5.613
Serylhydroxyproline	0.9089	neg	199.072	4.5876	4.6121	4.5541	3.6193	3.736	3.6813	4.4092	4.3589	4.2241
Glutamylhydroxyproline	0.9089	neg	241.083	4.6157	4.6182	4.6274	2.4439	2.9049	2.4522	4.3526	4.4589	4.2657
2-Phosphonopropionic acid	0.9089	neg	461.002	2.8703	1.8168	1.816	6.0952	6.1584	6.0181	5.6758	5.6231	5.5627
Glutamylglutamic acid	0.9089	neg	275.089	4.5987	4.6199	4.5584	3.0319	3.022	3.0402	4.1703	4.1955	3.953
Adenosine 5'-Triphosphate	0.9774	neg	505.988	3.1968	3.191	3.1902	3.2884	3.2785	3.2967	5.3523	5.3429	5.1587
Acetyl adenylate	0.986	neg	426.022	4.8851	5.045	5.0306	5.0352	4.824	4.7658	6.079	6.0354	5.9767
Adenosine diphosphate ribose	0.9936	neg	558.064	6.1907	6.2094	6.1521	2.8628	2.853	2.8711	5.8572	5.8122	5.7317
Formamidopyrimidine nucleoside triphosphate	1.0082	neg	521.983	2.814	2.8083	3.7102	2.9055	2.8957	2.9138	6.2043	6.1839	6.0272
Pseudouridine 5'-phosphate	1.0503	neg	323.029	7.0413	7.0789	7.0485	5.4205	5.19	5.2857	6.857	6.8262	6.7522
1,2-Benzisothiazole-2(3H)-acetamide, N-(4-hydroxyphenyl)-3-oxo-, 1,1-dioxide	1.0812	neg	663.085	5.5244	5.5381	5.5024	5.6006	5.5908	5.609	5.9926	5.9594	5.9025
Guanosine diphosphate	1.0812	neg	442.017	6.3263	6.3557	6.3549	4.5513	4.162	4.2617	6.5268	6.5008	6.4438
Gluconasturtiin	1.0857	neg	460.018	4.9165	4.8708	4.949	4.2289	3.9601	4.1153	4.8207	4.8082	4.8642
Guanosine 3'-monophosphate	1.0929	neg	362.051	7.0963	7.098	7.107	6.2485	6.068	6.1496	7.0292	7.0148	7.004
Urolithin B 3-O-glucuronide	1.1009	neg	409.051	5.3249	5.3333	5.3279	4.0025	3.3906	3.5947	5.3569	5.2755	5.2439
dGMP	1.1009	neg	693.119	5.9316	5.9483	5.9456	2.3093	2.2995	2.3936	5.7468	5.6772	5.5616
Adenosine 5'-Monophosphate	1.1009	neg	346.056	7.1846	7.1983	7.1963	5.9552	5.7866	5.8493	7.1166	7.0998	7.0721
Adenine	1.1009	neg	134.046	5.7393	5.6732	5.7243	5.3344	5.3282	5.334	5.6066	5.6036	5.5982
UDP-N-acetylmuraminate	1.1275	neg	678.096	6.9478	7.01	6.9709	4.8374	4.5803	4.5654	7.1005	7.0498	6.9614
Cyclic ADP-Ribose	1.1275	neg	540.054	6.6049	6.6372	6.6522	5.079	5.1242	4.8584	6.7412	6.7304	6.7021
(2s)-2-[6-(Sulfooxy)naphthalen-2-yl]propanoic acid	1.1427	neg	637.069	5.8385	5.8782	5.8261	3.0128	3.0029	3.0211	5.7997	5.7383	5.6525
Uric Acid	1.1564	neg	167.02	5.0302	3.9888	4.832	3.4321	4.3905	3.5542	4.6935	4.6765	4.632
Leucyl-Arginine	1.167	neg	286.189	5.0091	4.9656	5.0159	4.6897	4.6799	4.698	4.7148	4.8089	4.8412
2'-Deoxyadenosine 5'-phosphate	1.2756	neg	330.061	5.2839	5.3706	5.3256	5.1958	5.0423	5.4437	5.2403	5.2187	5.2134
Xanthine	1.5415	neg	151.025	5.1205	5.0785	5.1637	4.0256	4.1501	4.0153	4.8445	4.8379	4.7978
5'-Thymidylic Acid	1.9615	neg	321.049	5.816	5.8995	5.8328	5.513	5.3895	5.7496	5.6492	5.6883	5.6638
(3R,5S)-1-pyrroline-3-hydroxy-5-carboxylic Acid	1.9693	neg	257.078	4.9487	5.0519	4.9627	4.0335	4.1069	4.0818	4.8328	4.936	4.9071
O-Succinyl-L-homoserine	1.9693	neg	218.067	4.6128	4.7546	4.6344	4.3774	4.3676	4.3858	4.4251	4.5032	4.5094
2-Hydroxychlorpropamide	1.9828	neg	629.053	5.5484	5.6158	5.4832	5.6988	5.5577	5.7795	5.6542	5.6251	5.5353
CMP-N-glycoloylneuraminate	1.9828	neg	667.093	5.5813	5.615	5.5711	6.1264	6.1326	6.2056	5.9464	5.9775	5.9412
NADPH	1.9828	neg	744.084	5.1198	5.0805	4.9346	1.609	1.5994	1.6171	6.4346	6.4008	6.2896
UDP-N-acetylmuramoyl-L-alanyl-D-glutamate	1.9883	neg	438.584	6.657	6.7084	6.6655	6.5124	6.5026	6.5208	6.4543	6.4672	6.425
S-(2-Hydroxy-3-buten-1-yl)glutathione	1.9883	neg	422.124	5.1964	5.2515	5.1694	4.7723	4.7625	4.7807	4.9799	5.0044	5.0289
UDP	1.9883	neg	402.995	4.8448	5.0025	4.9191	2.6974	2.6876	2.7057	4.9729	4.9321	4.8652
Thymidine	1.9883	neg	241.083	4.9367	5.0125	4.9575	3.3637	3.8322	3.4567	4.7877	4.7982	4.8102
Oxoadipic acid	1.9938	neg	205.035	4.5567	4.6973	4.7079	4.0195	4.0406	4.1021	4.408	4.4747	4.4782
Ribose 1-phosphate	1.9938	neg	211.001	2.9027	2.5919	2.591	2.689	2.6792	2.6973	3.98	4.0943	4.1232
Ectoine	1.9938	neg	343.163	3.2825	3.0601	3.0592	5.6602	5.5394	5.6716	4.6646	4.7147	4.7424
Adenosine 3'-monophosphate	1.9938	neg	346.056	4.618	4.5941	4.5829	3.5277	3.7158	3.5531	5.1827	5.2342	5.2388
N-Glycolylneuraminic acid	1.9938	neg	362.051	4.9386	4.9239	4.903	3.9088	4.0776	4.0416	5.1803	5.202	5.214
Shoyuflavone C	1.9938	neg	439.025	4.1264	4.1207	4.1198	4.2554	4.476	4.2264	4.6221	4.6406	4.6352
2'-Phosphophloretin	1.9938	neg	707.098	4.8833	4.8509	4.7872	6.2418	6.2693	6.3624	5.7929	5.8045	5.7516
Cytidine 3'-monophosphate	1.9938	neg	691.103	5.3224	5.3191	5.3478	6.297	6.2349	6.437	5.8298	5.8715	5.8627
Secalonic acid A	1.9938	neg	675.109	6.2068	6.2267	6.1859	6.0161	5.9173	6.1496	6.2929	6.3441	6.3425
Mibefradil	1.9938	neg	530.258	3.4992	3.4934	3.4926	5.8563	5.7827	5.7887	4.5192	4.7703	4.6661
Xi-Linalool 3-[rhamnosyl-(1->6)-glucoside]	1.9938	neg	443.226	2.8958	2.8901	2.8892	5.6142	5.6734	5.6765	4.6274	4.5854	4.6512
(R)-1-O-b-D-glucopyranosyl-1,3-octanediol	1.9938	neg	345.13	5.3637	5.3378	5.3828	2.2377	2.2279	2.246	5.282	5.2079	5.142
4-Amino-1-[5-(hydroxymethyl)oxolan-2-yl]pyrimidin-2-one	1.9938	neg	210.088	4.5349	4.5891	4.5692	2.7627	3.1528	2.8079	4.2624	4.3192	4.3525
Tranexamic Acid	1.9938	neg	202.108	4.546	4.5912	4.5381	3.6256	3.8113	3.808	4.4235	4.4527	4.4389
NADH	1.9938	neg	664.118	7.1338	7.1743	7.1529	4.1303	4.1032	3.7424	6.9846	6.9997	6.9788
(2S,3'S)-alpha-Amino-2-carboxy-5-oxo-1-pyrrolidinebutanoic acid	2.0008	neg	211.072	4.8361	4.8343	4.8594	3.417	3.6389	3.4107	4.5192	4.5724	4.5761
Tyrosine methylester	2.0008	neg	389.168	3.2263	3.8882	3.6105	5.8123	5.6902	5.7658	4.9513	5.0244	5.0498
Asp Ile Ala Lys	2.1228	neg	444.246	3.9752	3.9694	3.9686	6.1039	6.1696	6.0604	5.3776	5.4046	5.4573
Glycyl-L-Tyrosine	2.5207	neg	237.088	5.4123	5.3339	5.3754	4.8441	4.9287	4.9143	5.1754	5.1464	5.1406
MJDBISSN00000009	2.8411	neg	169.102	6.5232	6.5076	6.4999	6.5596	6.5937	6.5917	6.6002	6.6054	6.5768
L-Phenylalanine	2.9243	neg	164.071	6.061	6.0556	6.0693	6.1695	6.1223	6.1149	6.1049	6.1117	6.0808
3-Hydroxypropionyl-CoA	3.1566	neg	418.561	4.5489	4.9465	4.8858	3.6274	3.1003	3.1184	5.6646	5.6206	5.5179
Eriojaposide B	3.1566	neg	561.253	5.2346	5.3394	5.2918	4.6256	4.4375	4.3903	5.0565	5.0541	5.0149
Prolyl-Tyrosine	3.1566	neg	277.12	5.3086	5.2693	5.3122	2.8973	2.8875	2.9056	4.9654	4.9978	4.9602
1-Octanesulfonic acid	3.172	neg	387.189	4.3159	4.2935	4.3903	5.67	5.5768	5.4547	5.1019	5.0964	5.0459
Aconitinum	3.1766	neg	680.29	5.5311	5.5649	5.5628	5.4036	5.1965	5.2426	5.4362	5.4964	5.5055
Coenzyme A	3.1817	neg	382.55	5.8919	4.6105	4.79	3.8446	3.421	3.7762	5.1577	5.0968	5.0286
Valaciclovir	3.1852	neg	647.301	5.0511	5.0453	5.0445	5.6849	5.635	5.4794	5.1683	5.1865	5.0553
Zeranol	3.1852	neg	643.354	2.2682	2.5561	2.5511	5.5427	5.691	5.5909	4.8745	4.9485	4.9276
(2S,3R)-3-hydroxy-2-methylpentanedioylcarnitine	3.1896	neg	326.125	5.7222	5.744	5.7574	3.6416	3.9582	3.7992	5.5456	5.5781	5.547
PGP(5-iso PGF2VI/i-14:0)	3.1979	neg	843.405	3.4545	3.4451	3.1399	6.6542	6.701	6.6124	6.0076	6.0795	6.0308
(2Z)-2-Morpholin-4-yliminoacetonitrile	3.202	neg	416.215	4.227	4.2603	4.3125	5.1768	5.1085	4.9788	4.5886	4.6729	4.5458
Hydroxyprolyl-Alanine	3.2117	neg	403.184	6.0074	6.0492	6.0449	5.1377	5.0307	5.0217	5.8998	5.9542	5.9128
PGP(i-16:0/22:6(4Z,7Z,11E,13Z,15E,19Z)-2OH(10S,17))	3.228	neg	905.451	4.0697	4.0639	4.0631	6.0128	6.0734	5.8981	5.0934	5.2221	5.3444
Porphobilinogen	3.228	neg	225.088	5.4557	5.4509	5.4779	4.2782	4.3784	4.2722	5.1534	5.2062	5.1739
PC(20:4(5Z,8Z,11Z,14Z)-OH(18R)/2:0)	3.2326	neg	646.342	4.2785	4.2727	4.2719	5.8946	5.81	5.8858	5.0653	5.195	5.2355
N-Acetylneuraminate 9-phosphate	3.2412	neg	434.072	5.2689	5.2413	5.2194	5.2236	5.2137	5.2319	5.1381	5.1668	5.1677
Lacosamide	3.2687	neg	499.252	4.6869	4.6956	4.7291	5.6031	5.4672	5.5739	5.0885	5.1324	5.0877
Angiotensin (1-7)	3.2726	neg	935.422	5.9197	5.8255	5.8162	5.399	5.4125	5.3425	5.6834	5.767	5.7823
Deflazacort	3.2767	neg	476.182	3.7012	3.6954	3.6946	5.4186	5.4742	5.3051	4.7777	4.8102	4.784
Gly-pro-arg-pro	3.3022	neg	460.205	4.4152	4.415	4.4192	5.6427	5.4302	5.4681	4.9707	5.002	4.991
Astemizole	3.319	neg	503.248	3.7182	3.6601	3.636	5.7846	5.8771	5.606	5.1086	5.1584	5.098
Pantothenic Acid	3.3554	neg	218.103	3.7925	3.7851	3.719	3.9299	3.9873	3.8242	4.4478	4.472	4.4203
2-Acetylaminofluorene	3.3847	neg	445.194	5.0518	5.0329	5.0339	6.0213	5.9688	5.9628	5.5688	5.6185	5.5827
P-Hydroxyphenylethylbiguanide	3.3886	neg	487.253	3.5215	3.2695	3.0506	5.9654	6.025	5.8071	5.2906	5.3495	5.3166
Netilmicin	3.3886	neg	512.248	4.8128	4.8833	4.8447	7.035	6.9452	6.9251	6.3733	6.4277	6.392
Advantame	3.3927	neg	503.2	3.2492	2.8849	3.1051	5.4666	5.1823	5.3423	4.673	4.7387	4.7225
Emorfazone	3.4014	neg	284.125	5.0388	5.0993	5.0752	2.948	3.0831	3.4595	4.8173	4.842	4.8018
Tigecycline	3.4198	neg	584.269	4.344	4.2171	4.2969	6.3926	6.1812	6.2614	5.6857	5.7185	5.7165
Glycyl-leucine	3.4234	neg	187.108	5.7876	5.7651	5.7764	5.1491	5.1764	5.1319	5.5187	5.5604	5.5583
Acetyl-CoA	3.4394	neg	403.556	6.0927	6.2607	6.263	3.5635	3.5537	3.5719	5.8256	5.8051	5.7634
Leucyl-Valine	3.4769	neg	229.156	4.8865	4.9234	4.8755	3.7675	3.43	3.664	4.6294	4.6406	4.6882
Dethiobiotin	3.4874	neg	259.13	5.3547	5.3543	5.3816	3.9051	4.0586	3.9293	5.0877	5.1066	5.119
Virginiamycin m1	3.5137	neg	506.226	3.6649	3.5154	3.0671	6.661	6.7149	6.6045	6.0817	6.1028	6.0899
PA(PGF1alpha/8:0)	3.5137	neg	673.317	4.7595	4.7537	4.7529	5.5994	5.4607	5.5816	4.981	5.0767	5.0445
Moroxydine	3.5137	neg	387.225	3.4901	3.9973	3.8382	5.1063	5.1079	4.9446	4.6038	4.6351	4.5656
(1R,4R,4'R,5S,5'S,6R,6'S,7R,9R,11R,12R,13S,14S)-12-[(3R,4S,6R)-4-(Dimethylamino)-3-hydroxy-6-methyloxan-2-yl]oxy-4-ethyl-5,5',6,11-tetrahydroxy-4'-methoxy-4',5,6',7,9,11,13-heptamethylspiro[3,15,17-trioxabicyclo[12.4.0]octadecane-16,2'-oxane]-2,8-dione	3.5514	neg	784.385	5.4164	5.5087	5.4957	5.0505	5.008	4.8941	5.4836	5.5386	5.5069
Salutaridinol	3.5594	neg	717.343	3.2681	3.7221	3.31	5.5475	5.8358	5.3206	5.0568	5.1143	5.1119
Val Ile Asp Lys	3.6001	neg	472.278	3.0012	2.9955	2.9946	5.4671	5.4398	5.3464	4.7448	4.8345	4.8156
Aspartyl-Isoleucine	3.6052	neg	245.114	5.7449	5.8062	5.7842	4.8495	4.8581	4.8285	5.5951	5.6245	5.5942
Acetyl-Ser-Asp-Lys-Pro	3.6108	neg	486.221	5.74	5.7812	5.766	4.5115	4.7245	4.6385	5.599	5.6434	5.6212
Glycinoeclepin B	3.6108	neg	593.258	3.5529	3.5566	3.5873	6.5786	6.5476	6.4806	5.8987	5.9652	5.9005
Ceanothine C	3.6248	neg	515.283	5.8248	5.8133	5.8351	4.7172	4.6	4.6174	5.539	5.6179	5.5245
3-[1-(3-Aminopropyl)-1H-indol-3-YL]-4-(1-methyl-1H-indol-3-YL)-1H-pyrrole-2,5-dione	3.6486	neg	795.335	4.4692	4.4635	4.4626	6.149	6.2063	5.9299	5.432	5.4962	5.478
Floratheasaponin E	3.6631	neg	642.311	3.7776	3.8719	3.5462	5.6995	5.4693	5.6224	4.9696	4.994	4.953
1-Aminocyclopropanecarboxylic acid	3.6631	neg	302.136	5.0298	5.1098	5.0443	2.7514	3.1751	2.8299	4.8573	4.9074	4.8455
2-Phenylacetamide	3.6737	neg	180.066	4.9891	4.9145	4.897	4.6592	4.6504	4.6947	4.897	4.8799	4.8236
Morph	3.6787	neg	227.104	6.5723	6.5884	6.5812	5.2042	5.3088	5.2719	6.3543	6.3708	6.3297
DG(2:0/0:0/6 keto-PGF1alpha)	3.6787	neg	485.273	2.7345	3.1937	2.7279	5.6631	5.6185	5.6115	4.9728	4.9848	4.9394
Kukoamine C	3.6787	neg	529.299	2.8165	2.8108	2.8099	6.943	6.9035	6.8947	6.3085	6.3503	6.2859
N5-Acetyl-N2-gamma-L-glutamyl-L-ornithine	3.6787	neg	284.125	5.2234	5.2598	5.2445	2.6902	2.7131	2.8605	5.004	5.0203	4.9639
Esmolol	3.6838	neg	316.151	5.4128	5.3976	5.3932	3.0966	3.0867	3.1049	5.1829	5.1825	5.136
Gamma-Glutamylmethionine	3.6873	neg	259.076	6.0649	6.0801	6.0602	5.1432	5.2001	5.1842	5.8591	5.849	5.8018
Calcium orange	3.6873	neg	610.173	6.9383	6.9689	7.0093	0.2548	0.5614	0.1347	6.7091	6.7153	6.6632
3-Hydroxy-beta-ionol 3-[glucosyl-(1->6)-glucoside]	3.6914	neg	515.247	5.3339	5.3551	5.3062	4.3038	4.1431	4.168	5.2266	5.206	5.2007
7-Hydroxyflumequine	3.6914	neg	322.072	5.5212	5.5155	5.5147	3.6466	3.8177	3.2999	5.2417	5.2462	5.2254
P-Toluenesulfonic Acid	3.6914	neg	171.012	4.6027	4.4931	4.4483	4.6641	4.5474	4.7888	4.6842	4.6885	4.6773
PA(LTE4/a-13:0)	3.6974	neg	788.418	3.3983	3.3536	3.3528	5.6607	5.7987	5.6963	4.8029	4.9236	4.9285
6-n-Octylaminouracil	3.7152	neg	284.162	4.0081	3.826	3.9486	3.4203	3.2155	3.2337	4.6405	4.5869	4.5856
L-Tryptophan	3.7284	neg	203.082	5.7428	5.7073	5.7276	5.5694	5.5431	5.5437	5.6877	5.6841	5.6531
Mupirocin	3.7284	neg	545.294	3.8611	3.5169	3.2555	5.9316	5.7364	5.8182	5.3281	5.3041	5.2874
Cimicifugoside	3.7461	neg	695.337	3.8082	3.4698	3.469	5.3041	5.5573	5.2043	4.7772	4.8231	4.6364
Isofebrifugine	3.7521	neg	601.284	5.1029	5.1593	5.1137	4.6803	4.3631	4.2983	5.039	5.1201	5.076
PGP(i-17:0/LTE4)	3.7581	neg	998.481	6.9169	6.9339	6.9027	5.4491	5.2613	5.3969	6.7991	6.7981	6.7396
PC(2:0/PGE1)	3.7581	neg	616.331	5.8338	5.6081	5.5897	4.4767	4.4883	4.1041	5.4837	5.4712	5.4282
(2E,8E)-10-hydroxydeca-2,8-dien-4-ynoylcarnitine	3.7581	neg	344.147	2.9741	3.0372	3.4865	6.0386	5.9557	5.943	5.4399	5.4367	5.3976
Isocoumarin	3.7646	neg	181.006	5.9006	5.8706	5.8652	5.9639	5.989	6.0372	5.9991	6.0024	5.9756
4-Benzofuranacetamide, N-methyl-N-(7-(1-pyrrolidinyl)-1-oxaspiro(4.5)dec-8-yl)-	3.7646	neg	441.236	4.2187	3.974	4.1573	5.3948	5.2033	5.2415	4.7699	4.7497	4.759
3'-thiacytidine	3.7646	neg	266.02	6.2693	6.2412	6.2256	6.3314	6.3593	6.4057	6.382	6.3673	6.3352
MJDBISSN00000001	3.7646	neg	198.032	7.5115	7.4786	7.4794	7.5389	7.56	7.6102	7.6111	7.6083	7.5769
Furylfuramide	3.7747	neg	283.01	4.895	4.8684	4.8555	4.9852	5.0038	5.0509	5.0025	5.0146	4.9626
Ile Glu Leu Lys	3.7747	neg	500.309	4.8304	4.8246	4.8238	5.3622	5.5328	5.3561	4.9296	4.9728	4.933
Penitrem D	3.7787	neg	612.337	4.17	4.1642	4.1634	5.7508	5.7452	5.6851	4.9582	5.0354	5.1051
FAD	3.7892	neg	784.15	6.5189	6.6123	6.4963	5.7318	5.7117	5.616	6.7298	6.7346	6.6923
(5E,7E)-Undeca-2,5,7-trienedioylcarnitine	3.7938	neg	374.157	5.278	5.2978	5.297	3.4633	3.6082	2.94	4.9854	5.0177	5.0146
3-(4-Hydroxyphenyl)lactate	3.7983	neg	181.05	5.6779	5.6308	5.6548	5.2402	5.2485	5.2175	5.5794	5.5689	5.5425
4-O-alpha-D-Galactopyranosylcalystegine B2	3.7983	neg	372.105	5.2873	5.2295	5.284	4.9847	4.9749	4.9931	4.9657	4.99	4.8973
Vinblastine	3.7983	neg	809.417	3.68	3.6743	3.6734	5.7362	5.5871	5.7402	4.9071	4.9965	4.8917
Val-Abu-OH	3.8029	neg	309.109	5.5577	5.5322	5.579	3.0131	3.0033	3.0214	5.256	5.2776	5.2525
Vindoline	3.8105	neg	911.449	5.585	5.6082	5.604	3.347	3.3372	3.3553	5.6683	5.6954	5.7229
CDP-DG(LTE4/16:1(9Z))	3.8105	neg	566.245	3.0728	3.8166	3.2162	6.2107	6.2057	6.1493	5.5604	5.546	5.5237
Ascomycin	3.8181	neg	812.453	5.4276	5.4218	5.421	6.0081	5.9399	5.9246	5.4337	5.4797	5.5708
Blumenol C O-[rhamnosyl-(1->6)-glucoside]	3.8181	neg	517.264	3.669	3.7257	3.546	5.9457	5.785	5.7485	5.2332	5.2013	5.197
Hydroxydestruxin B	3.8354	neg	630.347	0.9241	0.9191	0.9183	6.6181	6.6329	6.5279	5.9916	6.0647	5.932
PA(8:0/8:0)	3.8396	neg	445.194	4.8879	4.9445	4.9207	2.882	2.8721	2.8903	5.1019	5.1453	5.1161
Aminodeoxykanamycin	3.8667	neg	520.205	5.5717	5.5943	5.5848	4.3299	4.5084	4.1619	5.3261	5.3417	5.3391
Phenylalanylvaline	3.8708	neg	587.305	4.8618	4.856	4.8552	6.3056	6.2312	6.1732	5.5961	5.6467	5.5973
Butenoylcarnitine	3.8843	neg	686.391	3.2202	3.2144	3.2136	5.7544	5.6119	5.6513	5.0792	5.0555	5.0459
L-Aspartyl-L-Phenylalanine	3.8889	neg	279.099	5.3298	5.3917	5.3582	3.1992	2.717	2.8909	5.1182	5.1383	5.0914
Miglitol	3.9138	neg	473.237	4.4205	4.5013	4.4623	6.0669	5.8977	5.8966	5.288	5.2898	5.2253
Prolylphenylalanine	3.9181	neg	261.125	4.9866	4.9383	4.9595	2.4054	2.4696	2.9297	4.611	4.6273	4.6357
Dihydrodiethylstilbestrol	3.9242	neg	585.326	2.8148	2.809	2.8082	6.1289	6.2076	5.9608	5.5676	5.5707	5.5266
Tacrolimus	3.9386	neg	784.458	4.5487	4.543	4.5421	6.0043	5.998	5.8186	5.2741	5.276	5.3162
Zankiren	3.9512	neg	686.348	1.7851	1.7794	2.3678	5.9935	6.1175	6.0657	5.4028	5.428	5.4119
Abbott-195773	3.9718	neg	786.401	3.185	2.5654	2.6203	6.0887	6.1367	5.9831	5.6328	5.6615	5.6257
S-(PGA1)-glutathione	4.0221	neg	624.3	3.2939	3.0262	3.3599	5.7875	5.7808	5.6936	5.0659	5.1735	5.1244
Deferoxamine	4.0652	neg	595.321	4.3145	4.313	4.3642	5.6854	5.7756	5.5168	5.5002	5.5224	5.4367
N-(2,3,4-Trihydroxybutyl)-L-valine	4.0652	neg	501.268	2.4534	2.6682	2.4763	5.5835	5.7476	5.5678	5.4229	5.4152	5.3627
Micronomicin	4.0769	neg	484.278	4.4028	4.3002	4.4122	5.5881	5.4542	5.4623	5.1396	5.1655	5.0819
Kinetensin	4.0989	neg	584.821	4.9033	4.8975	4.8967	6.4484	6.5502	6.5615	5.9961	5.9769	5.9789
Candidin	4.104	neg	942.455	3.1885	3.1827	3.1819	6.0662	6.1144	6.0673	5.4123	5.3975	5.3324
Flavin Mononucleotide	4.1076	neg	455.098	5.3972	5.5012	5.3524	4.5014	4.6371	4.3396	5.4366	5.44	5.3946
Janthitrem B	4.1173	neg	630.347	3.4065	1.7977	3.2561	7.1675	7.2186	7.1303	6.6008	6.5754	6.5367
3-Phenylpropionylglycine	4.1476	neg	252.088	5.2308	5.2587	5.2662	3.7175	3.8872	3.7906	4.9535	4.9279	4.9104
Cyclosquamosin G	4.1784	neg	831.411	3.284	3.0087	3.3331	6.4503	6.4764	6.3979	5.7987	5.8201	5.7914
Acetyl-DL-Leucine	4.1876	neg	172.097	4.8966	4.9547	4.849	4.8936	5.0422	5.2249	5.0616	5.0603	5.0221
Gamma-Glutamylphenylalanine	4.1876	neg	293.115	4.9519	5.0209	5.0188	2.9026	2.5885	2.5184	4.7728	4.7485	4.7555
Asparaginyl-Phenylalanine	4.1968	neg	260.104	5.0645	5.0403	5.0993	2.4255	2.7981	2.4338	4.7344	4.7213	4.7222
Lycopsamine	4.2179	neg	643.342	3.9756	3.9665	3.8402	6.1377	6.0145	5.9564	5.5118	5.4741	5.4482
Erythroskyrin	4.2354	neg	490.198	6.0571	6.0975	6.0985	5.5227	5.5697	5.4287	5.8821	5.8594	5.8159
Ancistrocladine	4.2528	neg	873.433	3.2464	3.2406	3.2398	5.9101	5.8447	5.8241	5.4498	5.4177	5.4037
Saikosaponin K	4.2775	neg	543.278	1.8209	2.4175	2.9355	5.6146	5.6812	5.6803	5.069	5.039	5.1009
Cholylcysteine	4.2872	neg	556.299	5.5664	5.5758	5.5191	6.0628	5.9992	5.991	5.9935	5.9415	5.927
N6-(delta2-isopentenyl)-adenosine 5'-monophosphate	4.2872	neg	414.118	4.9314	5.0088	5.0398	5.3662	5.2951	5.3362	5.209	5.1258	5.0987
PS(20:5(5Z,8Z,11Z,14Z,17Z)/20:5(7Z,9Z,11E,13E,17Z)-3OH(5,6,15))	4.2872	neg	874.453	3.0724	3.0666	3.5843	6.6409	6.67	6.6362	6.0973	6.0784	6.0774
Theasaponin	4.3037	neg	615.287	3.4817	3.6536	3.5743	5.9155	5.6707	5.7494	5.5991	5.5612	5.5419
Beta-Funaltrexamine	4.3037	neg	499.205	5.3749	5.438	5.4093	3.8165	3.8207	3.7056	5.1406	5.1082	5.0838
19-Oxoandrost-4-ene-3,17-dione	4.3037	neg	645.347	1.0777	1.0725	1.0717	6.0936	6.2358	5.9362	5.5627	5.4765	5.4369
Triterpenoid	4.3083	neg	573.289	3.4575	3.7571	3.9395	5.9485	5.913	5.9777	5.4591	5.4006	5.3727
L-beta-aspartyl-L-phenylalanine	4.3824	neg	261.088	5.4717	5.488	5.5173	3.3413	3.5731	3.4332	5.2112	5.1405	5.1493
PS(PGJ2/20:3(8Z,11Z,14Z))	4.3875	neg	898.464	3.1809	3.1752	3.1744	5.9423	6.0499	5.9326	5.3674	5.3063	5.2923
Aspartame	4.4511	neg	275.104	5.1593	5.1503	5.1583	3.0663	3.2634	2.4777	4.8817	4.8146	4.8356
Nivacortol	4.4511	neg	429.236	3.8629	3.9177	3.9515	5.4737	5.3197	5.2185	5.0421	4.9648	4.9952
Leucylleucine	4.4552	neg	243.171	5.1627	5.185	5.1226	3.7936	3.9366	3.865	4.929	4.8719	4.8875
Zotarolimus	4.4737	neg	1000.53	3.2394	3.2337	3.2328	6.0567	6.1501	6.1581	5.5153	5.4869	5.5223
Isophthalic Acid	4.4933	neg	165.019	5.864	5.6967	5.5119	5.5199	5.4974	5.4775	5.5435	5.6279	5.7459
Kukoamine A	4.5107	neg	511.288	3.4508	3.7453	3.6374	5.6236	5.5673	5.5087	5.1352	5.1063	5.0983
Subaphylline	4.5291	neg	573.29	3.3842	3.2861	2.8804	5.747	5.7721	5.7714	5.1668	5.1326	5.1666
Bombesin analogue	4.5291	neg	1015.53	1.0547	1.0495	2.7509	6.3829	6.5333	6.441	5.9029	5.9142	5.8957
PGP(16:1(9Z)/16:1(9Z))	4.5456	neg	843.444	5.5369	5.5346	5.5286	5.6864	5.5711	5.55	5.7601	5.7473	5.7417
Ala Gly Leu Val Ser	4.5487	neg	444.247	4.8648	4.9026	4.8818	6.2153	6.1544	6.1222	5.7393	5.7175	5.7034
LysoPA(P-16:0/0:0)	4.5855	neg	415.22	4.4472	4.5054	4.4523	5.4107	5.2436	5.195	4.9421	4.9638	4.9642
Elastin	4.642	neg	597.362	2.8824	2.951	2.9345	5.5074	5.5322	5.3189	5.0332	5.0118	5.0064
2-Isopropylphenyl methylcarbamate	4.6708	neg	445.231	3.6975	3.5913	3.3592	5.556	5.5516	5.395	4.8889	4.8948	4.9223
Denzimol	4.6872	neg	643.331	2.8387	2.833	2.8322	5.9256	6.0366	5.7933	5.2835	5.2379	5.2695
Estrone	4.6903	neg	585.325	5.4771	5.5104	5.487	5.6781	5.3864	5.3967	5.7177	5.701	5.6266
Acyline	4.7611	neg	764.861	3.7004	2.5476	2.8921	6.6359	6.54	6.5316	5.9869	5.9687	5.9646
Franguloside	4.8395	neg	461.109	6.1538	6.0681	6.1409	5.2815	5.3389	5.2081	5.9225	5.9108	5.9028
Rubiadin	4.8431	neg	253.051	5.1808	5.1552	5.2061	4.3154	4.3925	4.3051	4.9847	4.9886	4.9694
Dibenzo-P-dioxin	4.8713	neg	863.38	4.9655	4.9597	4.9589	6.0215	5.9326	5.917	5.3855	5.4078	5.414
Terephthalic Acid	4.8965	neg	165.019	5.5519	5.486	5.423	5.4606	5.4833	5.4856	5.4996	5.5043	5.5282
Glucoobtusifolin	4.8965	neg	491.12	5.4124	5.3346	5.3754	4.2137	4.2639	4.3273	5.1519	5.1713	5.1594
Isoastragaloside I	4.9256	neg	913.487	6.0525	6.075	6.0506	4.9355	5.0313	4.9957	6.1087	6.0892	6.0982
PS(14:0/6 keto-PGF1alpha)	4.9256	neg	858.421	2.9614	3.4455	2.9548	6.4024	6.2767	6.2885	5.7496	5.7377	5.7378
N6-(Delta2-Isopentenyl)-adenine	4.9502	neg	202.109	4.9626	4.9139	4.9332	4.7808	4.7042	4.7143	4.7912	4.7663	4.7445
PI(PGJ2/16:1(9Z))	5.0027	neg	885.47	5.8612	5.8614	5.8454	7.9026	7.8474	7.8028	7.299	7.2791	7.281
Acetyl-arginyl-glycyl-aspartyl-serinamide	5.0182	neg	473.208	5.8318	5.8517	5.8111	4.2913	4.6214	4.5117	5.4985	5.4728	5.4732
PI(PGD2/22:6(4Z,7Z,10Z,13Z,16Z,19Z))	5.0252	neg	977.496	4.3115	4.2219	3.9675	6.4906	6.4995	6.4758	5.9522	5.9552	5.9406
(2E)-4-Hydroxy-3-methylpent-2-enedioylcarnitine	5.04	neg	338.099	5.1518	5.1403	5.1251	3.8834	3.9217	3.6021	4.9925	4.938	4.8657
Glutamylphenylalanine	5.0451	neg	275.104	6.1568	6.1647	6.1628	4.9116	4.9966	4.9484	5.9632	5.9481	5.9144
8-Amino-7-oxononanoic acid	5.0686	neg	186.113	5.9894	5.931	5.8875	5.9408	6.1608	6.2845	6.1186	6.1041	6.0907
6-Hydroxyhexanoic Acid	5.0768	neg	131.071	5.6494	5.6325	5.6356	4.9519	4.8488	4.9144	5.4913	5.4828	5.4683
Leucomycin	5.0916	neg	682.378	5.7766	5.7809	5.7657	4.1867	3.3168	3.9732	5.4854	5.466	5.4234
6-Guanidino-2-oxocaproic acid	5.1059	neg	560.276	5.6787	5.6854	5.6609	3.0543	3.0445	3.0626	5.3605	5.3303	5.3105
5-Hydroxyferulic acid	5.1534	neg	209.045	5.9343	5.9233	5.9218	6.1309	6.1485	6.1674	6.0504	6.0384	6.0154
Arginine vasopressin, (beta-mercapto)beta,beta-cyclopentamethylenepropionic acid(1)-	5.1866	neg	567.242	3.036	3.0302	3.0294	5.8505	5.838	5.7047	5.0464	4.9842	4.9847
Bisnortilidin	5.2085	neg	489.272	5.7638	5.7571	5.7567	3.703	2.8996	3.2678	5.4574	5.4558	5.3984
25-O-Deacetylrifabutin	5.2233	neg	785.417	5.3545	5.3487	5.3479	5.6158	5.6609	5.4544	5.4513	5.4418	5.4069
Gamma-Glutamyltryptophan	5.2269	neg	314.115	5.827	5.8304	5.843	4.5442	4.7265	4.5441	5.6752	5.6636	5.6311
28-Glucosylpomolate	5.2708	neg	669.383	2.5427	2.5369	2.5361	5.8199	5.8368	5.9151	5.3123	5.3233	5.2771
Atrolactic acid	5.28	neg	165.055	5.7684	5.6816	5.755	5.3427	5.3257	5.2184	5.5899	5.5625	5.5416
PGP(20:1(11Z)/20:4(6E,8Z,11Z,14Z)+=O(5))	5.3195	neg	899.484	4.8001	4.7972	4.7134	6.0158	6.0049	5.9925	5.4645	5.4259	5.376
3-O-Sulfogalactosylceramide (d18:1/12:0)	5.3669	neg	758.431	3.1626	3.1569	3.156	5.9329	6.0252	5.8026	5.4848	5.3926	5.3252
Alpha-Neoendorphin	5.3807	neg	612.828	3.9515	3.9458	3.9449	5.5588	5.772	5.4143	4.7719	4.6983	4.7451
Apigenin	5.3807	neg	269.046	6.1272	6.0261	6.1015	5.5492	5.601	5.4952	5.8715	5.8447	5.8179
Pipecolic acid betaine	5.3807	neg	477.104	6.8951	6.7984	6.8737	6.3117	6.3606	6.2477	6.6375	6.6105	6.5875
Perlolyrine	5.4267	neg	263.083	5.7041	5.6512	5.7	5.7633	5.7472	5.6774	5.541	5.5392	5.5048
PS(PGJ2/22:6(4Z,7Z,10Z,13Z,16Z,19Z))	5.5678	neg	884.474	4.3633	4.3575	4.3567	6.7259	6.7791	6.6805	5.9948	5.9819	5.9615
N-lactoyl-phenylalanine	5.5831	neg	236.093	5.5878	5.5454	5.5815	3.2319	3.4141	3.2893	5.2185	5.1921	5.1561
Chaps	5.6665	neg	613.393	5.5052	5.4995	5.4986	5.8238	5.9398	5.7717	5.5114	5.5263	5.5212
Phenazopyridine	5.6983	neg	258.098	5.6272	5.5866	5.6246	3.216	3.4093	3.5052	5.282	5.2538	5.247
PA(i-12:0/LTE4)	5.7817	neg	756.394	6.2653	6.2613	6.2691	4.4788	4.5987	4.5954	5.9661	5.9841	5.9693
24,24-Dfhv	5.7926	neg	471.282	4.1985	4.1909	4.1484	5.6582	5.6689	5.445	5.2967	5.2879	5.247
Ganglioside GD1b (d18:1/14:0)	5.8003	neg	888.952	4.3472	4.3414	4.3406	6.1997	6.1273	5.9927	5.4218	5.4507	5.4665
PA(20:1(11Z)/15:0)	5.8044	neg	725.457	3.7005	3.6919	3.6911	5.7165	5.9308	5.7259	5.455	5.4523	5.3953
PE(22:6(5Z,8E,10Z,13Z,15E,19Z)-2OH(7S, 17S)/22:4(7Z,10Z,13Z,16Z))	5.8117	neg	892.515	5.7313	5.7533	5.7097	4.7086	4.7701	4.97	5.5161	5.5366	5.521
PE(22:6(4Z,7Z,10Z,13Z,16Z,19Z)/20:5(5Z,8Z,11Z,14Z,17Z))	5.8277	neg	844.465	5.7148	5.705	5.5968	5.2015	5.3697	5.3607	5.3352	5.3387	5.3237
Ile-Ile-Ile-Pro	5.8323	neg	453.308	3.1884	2.676	3.3148	5.4249	5.4264	5.1913	4.9037	4.8666	4.8349
Toxin T2 tetrol	5.8374	neg	343.14	4.4955	4.3973	4.3942	4.8627	5.0821	4.8139	4.7209	4.753	4.758
Astragaloside III	5.8529	neg	819.426	6.0787	6.0704	6.0546	5.2776	5.2691	5.2837	5.8946	5.9202	5.8837
PGP(16:0/18:1(11Z))	5.863	neg	827.489	4.8896	4.8839	4.883	6.0638	6.021	6.0739	5.4256	5.4417	5.415
Mitiglinide	5.863	neg	629.355	5.799	5.8318	5.7335	5.5452	5.6501	5.4175	5.6507	5.6725	5.6353
LysoPC(22:6(4Z,7Z,10Z,13Z,16Z,19Z)/0:0)	5.8706	neg	588.308	2.1493	2.1436	2.1427	5.5112	5.6133	5.4643	4.7807	4.788	4.7938
Soyasaponin A1	5.8706	neg	633.295	6.2925	6.2058	6.2293	5.6241	5.6511	5.6184	6.0429	6.058	6.0361
(Phe2,Orn8)-oxytocin	5.8752	neg	990.426	4.877	4.7793	4.7519	5.5202	5.7244	5.2336	4.9561	5.0393	4.9855
Ganglioside GM1 (18:1/12:0)	5.8752	neg	729.879	5.1709	5.1651	5.1643	5.8491	5.684	5.7121	5.2452	5.2642	5.255
2H-1,4-Benzodiazepin-2-one, 1,3-dihydro-7-chloro-5-(2-fluorophenyl)-1-(2-hydroxyethyl)-	5.8752	neg	377.07	5.0223	4.9384	4.9926	2.8048	3.0688	2.9042	4.7206	4.7381	4.7179
Diethylstilbestrol	5.8835	neg	803.432	4.459	4.4533	4.4524	5.4321	5.6269	5.2445	4.7618	4.8588	4.8249
PGP(16:1(9Z)/18:1(12Z)-O(9S,10R))	5.8896	neg	885.453	5.5325	5.5267	5.5259	6.0778	6.071	6.0454	5.5386	5.6067	5.5733
Saponin	5.8937	neg	610.292	5.5417	5.4845	5.4881	4.7531	4.9061	4.9115	5.2656	5.3591	5.2646
6,7,4'-Trihydroxyisoflavone	5.8974	neg	269.046	5.9894	5.3532	5.7804	5.4399	5.3625	5.4007	5.6938	5.7323	5.7057
Propranolol glucuronide	5.8974	neg	472.137	5.3133	5.2178	5.2491	3.3902	3.2044	3.3038	5.0508	5.1269	5.1002
Neomacrostemonoside D	5.9013	neg	552.269	6.0218	5.9402	6.0043	5.1834	5.2112	5.2351	5.8159	5.8422	5.8047
Corchorosol A	5.9069	neg	573.247	5.4847	5.3891	5.4502	4.5356	4.5849	4.4566	5.2644	5.285	5.2414
Dihydrozeatin-9-N-glucoside-O-glucoside	5.9069	neg	580.205	5.7185	5.6783	5.6968	3.2948	3.3009	3.3031	5.4763	5.4837	5.4802
Erythromycin C	5.9069	neg	700.425	6.381	6.3108	6.309	4.2165	4.0219	4.3176	6.127	6.132	6.1124
4-Nitrophenol	5.9181	neg	138.019	4.9601	4.8965	4.9552	5.016	5.0472	5.0959	5.0736	5.0773	5.0719
THIARABINE	5.9227	neg	240.043	4.2516	4.2968	4.3301	4.7151	4.7418	4.733	4.5656	4.5995	4.5799
Graecunin E	5.9227	neg	522.258	5.5066	5.4082	5.5003	4.0624	4.2225	4.111	5.2947	5.3297	5.3174
PE(TXB2/20:2(11Z,14Z))	5.9305	neg	892.516	4.05	4.0442	4.0434	5.8997	5.7334	5.8424	5.0762	4.9782	5.0446
1-Heneicosanoyl-glycero-3-phosphoserine	5.9344	neg	602.32	3.787	4.0618	3.3696	6.3493	6.1166	6.1906	5.5859	5.5562	5.5745
Azelaic Acid	5.9385	neg	187.097	5.374	5.3413	5.3989	5.4982	5.4895	5.5231	5.4962	5.5204	5.5276
Tyrosyl-Serine	5.942	neg	267.099	5.0247	4.9515	5.0177	2.6325	2.8315	2.6409	4.7902	4.76	4.7981
(3beta,4alpha,22beta)-22-[[2-O-(6-Deoxy-alpha-L-mannopyranosyl)-beta-D-glucopyranosyl]oxy]-23-hydroxyolean-12-en-3-yl O-6-deoxy-alpha-L-mannopyranosyl-(1->2)-O-beta-D-galactopyranosyl-(1->2)-beta-D-glucopyranosiduronic acid	5.9452	neg	624.307	5.6589	5.567	5.624	5.5689	5.5726	5.5415	5.604	5.605	5.5821
BUTHIDAZOLE	5.9548	neg	293.049	5.4	5.3415	5.4166	3.8074	3.9914	3.6782	5.1314	5.151	5.1347
Bersimoside I	5.9548	neg	632.306	5.343	5.2699	5.323	5.1668	5.2202	5.1868	5.277	5.2904	5.2835
Pro-Pro-Phe	5.9548	neg	340.167	4.877	4.8136	4.8756	3.6544	3.5607	3.739	4.6155	4.6492	4.6414
(3beta,4alpha,22beta)-22-[[2-O-(6-Deoxy-alpha-L-mannopyranosyl)-alpha-L-arabinopyranosyl]oxy]-23-hydroxyolean-12-en-3-yl O-6-deoxy-alpha-L-mannopyranosyl-(1->2)-O-beta-D-galactopyranosyl-(1->2)-beta-D-glucopyranosiduronic acid	5.9589	neg	609.303	5.2806	5.2536	5.3162	5.1336	5.2084	5.1553	5.1884	5.2729	5.1807
Ligusticide	5.9645	neg	227.046	5.2013	5.1622	5.2349	4.0707	4.1031	3.9914	5.0101	5.0463	5.0273
Glycitein	5.9645	neg	283.062	5.6457	5.5929	5.6609	5.301	5.3519	5.22	5.5331	5.5529	5.5388
Aplysiatoxin, 17-debromo-	5.9645	neg	629.268	5.4982	5.4757	5.4933	3.5146	2.8386	3.1248	5.2194	5.2291	5.2083
2,4-Dinitrophenol	5.9645	neg	183.004	4.3763	4.2184	4.4686	4.4058	4.5176	4.6064	4.5707	4.608	4.6203
Hexaminolevulinate	5.9783	neg	214.145	5.2726	5.2794	5.2324	5.4751	5.5705	5.6753	5.4899	5.515	5.4973
Gatifloxacin	5.9783	neg	374.151	5.0638	5.019	5.0468	3.4615	3.1869	3.2867	4.8306	4.7613	4.8313
3,4-Methylenedioxymethamphetamine	5.9783	neg	238.109	5.0532	4.9954	5.0852	4.3701	4.4003	4.3755	4.8541	4.864	4.8694
3-(Hydroxymethyl)-5,5-diphenylimidazolidine-2,4-dione	5.9833	neg	263.083	5.0006	4.976	5.0067	4.7185	4.7528	4.634	4.9216	4.929	4.9468
Imazaquin	5.9833	neg	310.12	5.9878	5.7472	5.9075	4.3564	4.3545	4.2211	5.7029	5.7257	5.7155
Cystone A	5.9915	neg	479.223	3.703	5.4891	5.1308	2.5539	2.544	2.5622	4.8911	4.8325	4.8343
Luteolin	6.001	neg	285.041	4.922	4.3244	4.6876	4.2922	4.1867	4.2418	4.7264	4.7303	4.7771
N2-Fructopyranosylarginine	6.001	neg	371.137	5.0078	4.9333	5.012	2.0778	2.7022	2.3714	4.8313	4.7451	4.7883
Dehydrosafynol	6.001	neg	243.067	5.3591	5.3213	5.357	4.8577	4.9177	4.7979	5.215	5.2073	5.2644
N,O-Didesmethylvenlafaxine glucuronide	6.0046	neg	460.172	5.1666	5.1318	5.1463	2.9778	4.5284	3.544	4.9385	4.9774	5.0127
Ala-Trp-OH	6.0046	neg	382.105	5.5956	5.6024	5.6086	4.6079	4.6436	4.4748	5.4402	5.4452	5.5048
Nicotinic acid	6.0046	neg	368.089	5.1691	5.1701	5.178	2.8883	2.8784	2.8966	4.958	4.972	4.992
L-2,3-Dihydrodipicolinate	6.0092	neg	168.03	5.1353	5.1904	5.1626	5.3716	5.3829	5.4185	5.3218	5.327	5.3868
Isovalerylcarnitine	6.0092	neg	226.145	4.0706	4.3705	4.0483	4.4485	4.4434	4.7071	4.4462	4.4345	4.4811
DL-Acetylcarnitine	6.0144	neg	465.243	2.7185	5.2958	4.9758	2.81	2.8001	2.8183	4.6373	4.5889	4.643
Tryptophyl-Glutamate	6.0245	neg	354.11	4.9943	4.9558	4.9898	4.2546	4.2814	4.1296	4.8444	4.8187	4.8851
Curdione	6.0245	neg	273.125	4.8159	3.1273	3.5669	3.7447	3.5288	3.3969	3.874	3.8399	3.7485
Fellutanine A	6.0245	neg	371.153	5.4341	5.373	5.4245	5.4256	5.5227	5.5044	5.4879	5.5041	5.5226
Tricin	6.0245	neg	329.067	5.1442	4.7637	5.0759	4.7228	4.759	4.7092	5.0049	4.9951	5.0322
Sebacic Acid	6.0277	neg	201.113	4.7848	4.7943	4.7896	5.0969	5.1476	5.189	5.0076	5.0096	5.1021
Sandosaponin A	6.0277	neg	955.492	6.5697	6.529	6.5598	5.9982	6.0323	5.9498	6.4488	6.4503	6.4896
Emodin	6.0317	neg	269.046	6.6848	6.6503	6.7074	6.5565	6.5753	6.5848	6.6792	6.6675	6.7452
8-(4-sulfophenyl)nonanoic Acid	6.0317	neg	313.112	4.7168	4.6407	4.7408	4.887	5.0269	5.0044	4.8787	4.9111	4.9826
Ketoace	6.0317	neg	457.151	3.0719	3.0661	3.0653	3.9015	5.202	4.4222	4.3945	4.3505	4.4019
Dihydrohydroxy-O-methylsterigmatocystin	6.0317	neg	401.088	5.7388	5.7703	5.7693	6.0196	6.035	6.1069	5.9351	5.9541	6.0113
Dibekacin	6.0373	neg	432.243	5.3152	5.2885	5.3305	4.149	4.182	4.2283	5.21	5.2189	5.2824
PIP(20:1(11Z)/6 keto-PGF1alpha)	6.0414	neg	528.257	5.3774	5.3435	5.3725	4.3578	4.4318	4.3993	5.2406	5.2447	5.2723
6-(7-Hydroxy-6,7-dihydro-5H-pyrrolo[1,2-c]imidazol-7-yl)-N-methyl-2-naphthamide	6.0414	neg	352.13	4.8184	4.7953	4.8556	3.8464	3.9647	3.7537	4.7183	4.7249	4.7802
Aflatoxin B2	6.0511	neg	295.062	5.2864	5.2738	5.2928	3.9722	4.0594	3.8783	5.1529	5.1497	5.2122
Dattelic acid	6.0511	neg	357.062	5.1041	5.1236	5.0892	5.3051	5.3142	5.3719	5.2853	5.2853	5.3521
Pyocyanin	6.0552	neg	209.071	5.0151	4.9774	4.9988	4.2349	4.318	4.2662	4.853	4.8516	4.9067
(S,E)-2-(5-Hydroxy-8,9-dihydro-5H-benzo[7]annulen-6(7H)-ylidene)acetic acid	6.0552	neg	253.062	5.3921	5.3573	5.3539	3.5435	3.7379	3.3785	5.1664	5.1882	5.2441
3beta-Chlorodehydrocostuslactone	6.0593	neg	309.089	4.705	3.5216	4.186	2.5304	2.892	3.3819	4.2031	4.2536	4.3101
Dactolisib	6.0593	neg	490.162	5.5039	5.4864	5.4923	5.0098	5.0639	4.9485	5.431	5.4311	5.4729
Tectorigenin	6.0593	neg	299.056	5.081	4.9838	5.0409	4.7065	4.7275	4.7116	4.9606	4.9673	5.0155
Beta-Bixin	6.0593	neg	431.161	5.4738	5.4164	5.4019	4.3173	4.3079	4.2829	5.2003	5.2365	5.2665
Temafloxacin	6.0701	neg	416.125	5.0996	5.0955	5.0902	5.1659	5.2018	5.1234	5.1294	5.1716	5.1998
Nitrosobenzene	6.0701	neg	152.035	5.2715	5.2841	5.2619	5.487	5.5211	5.5712	5.4501	5.4303	5.4953
Melatonin	6.0747	neg	523.256	3.1235	0.0678	3.487	3.6461	0.0816	0.0847	4.3761	4.4588	4.5479
Tropolone A	6.0747	neg	430.227	5.3722	5.3258	5.3136	4.3038	4.1028	4.102	5.104	5.128	5.1782
Methyl 4-(2-benzylbenzoyl)-2,5-dimethyl-1H-pyrrole-3-carboxylate	6.0788	neg	392.151	5.9268	5.8708	5.8828	4.3478	4.4385	4.3712	5.6459	5.6593	5.7137
Pisumsaponin I	6.0926	neg	1027.51	5.9254	5.8657	5.8649	4.9992	5.0734	5.0593	5.6845	5.7072	5.7553
Ophthalmic acid	6.0926	neg	324.099	4.7685	4.7121	4.7944	4.08	4.2235	4.112	4.5376	4.6053	4.6287
3,7-Dimethylquercetin	6.1009	neg	311.057	4.8004	4.7665	4.7677	3.6208	3.7301	3.7189	4.6747	4.6437	4.707
Mavoglurant	6.1009	neg	358.167	5.6776	5.6277	5.6641	4.4263	4.5294	4.4803	5.4735	5.4542	5.4961
Aniracetam	6.1009	neg	200.071	5.3049	4.8584	5.1604	5.1275	5.1424	5.1338	5.2074	5.1686	5.2505
PGP(PGE2/20:1(11Z))	6.105	neg	997.502	5.6544	5.6243	5.5819	4.8667	5.012	4.9861	5.6022	5.5566	5.6102
3beta-Hydroxy-17-(1H-imidazol-1-yl)androsta-5,16-diene	6.1136	neg	375.185	5.7936	5.7693	5.7671	5.0855	5.1172	5.1074	5.6015	5.5998	5.6204
Prostaglandin I2	6.1187	neg	397.221	5.3378	5.3716	5.3409	5.1858	5.1722	5.2276	5.3877	5.3551	5.3787
9,10,13-TriHOME	6.1187	neg	329.234	7.0495	7.0227	7.0406	6.6914	6.6945	6.7078	6.9295	6.921	6.9463
Levofloxacin	6.1263	neg	406.141	4.8044	4.7591	4.739	4.5611	4.6215	4.5004	4.7653	4.7708	4.7496
Asiaticoside	6.1263	neg	957.507	6.5684	6.5588	6.5225	6.4691	6.47	6.3856	6.5481	6.5316	6.5453
Diethyl Phthalate	6.1263	neg	221.082	4.1564	4.1826	4.0302	4.3332	4.4153	4.4594	4.4157	4.3325	4.4159
Tryptophyl-Phenylalanine	6.1333	neg	396.157	4.84	4.848	4.8335	4.3409	4.4143	4.2286	4.7094	4.7123	4.7725
(9E)-Octadec-9-enedioylcarnitine	6.1333	neg	476.302	5.7701	5.7415	5.7638	5.0243	5.0562	5.009	5.6367	5.6152	5.6264
Behenic acid	6.1333	neg	375.302	4.6132	4.6845	4.6305	5.3066	5.301	5.2477	4.9404	4.9333	4.9982
Dodecanedioic Acid	6.1333	neg	229.144	4.9956	4.9782	4.9911	5.1129	5.1971	5.1626	5.1094	5.1006	5.1195
6-Gingesulfonic acid	6.1408	neg	357.138	4.7258	4.6837	4.7004	4.164	4.4115	4.2164	4.6175	4.6223	4.5751
4-Acetylzearalenone	6.1408	neg	341.143	5.2072	5.1833	5.2419	5.3612	5.4868	5.4362	5.3914	5.411	5.4019
Cycloheximide	6.1408	neg	262.145	4.6481	4.4602	4.5338	3.0744	3.0317	2.7884	4.2679	4.226	4.231
Arvensoside D	6.1449	neg	941.513	7.5992	7.5667	7.5724	7.6053	7.6096	7.5195	7.609	7.5762	7.5817
PIP(18:2(9Z,12Z)/20:3(8Z,11Z,14Z))	6.1449	neg	1009.5	5.9249	5.9326	5.8862	6.1817	6.1668	6.0994	6.1086	6.0918	6.0536
(Z)-4-Hydroxy-6-dodecenoic acid lactone	6.1499	neg	241.144	4.3347	4.4109	4.4196	4.6725	4.6618	4.6692	4.5783	4.5385	4.5634
4-(4-Fluorobenzyl)-2-p-tolyl-1,2,4-thiadiazolidine-3,5-dione	6.156	neg	297.048	4.121	4.0175	4.2937	3.7998	4.2246	4.3609	5.4089	5.3874	5.418
Bialaphos	6.156	neg	368.125	5.1482	5.1514	5.1531	4.2959	4.2935	4.2742	5.0237	5.0253	4.9952
Indeloxazine	6.156	neg	252.101	4.5472	4.5033	4.6224	4.4645	4.4032	4.5129	4.5458	4.538	4.5595
N-Choloylglycine	6.156	neg	464.302	5.3862	5.3024	5.338	3.9767	4.2474	4.2653	5.1929	5.2171	5.2048
Soyasaponin II	6.1625	neg	911.502	7.2255	7.1863	7.1999	7.2281	7.2081	7.1351	7.2356	7.2223	7.222
Darodipine	6.17	neg	352.13	5.3516	5.3355	5.3609	5.1398	5.1342	5.0085	5.241	5.2561	5.2585
Glycine, L-gamma-glutamyl-2-(1-methyl-4-(nitrosothio)-4-piperidinyl)glycyl-	6.17	neg	400.13	5.3195	5.2786	5.2957	5.5186	5.5064	5.4101	5.3935	5.4049	5.3828
Cyprodinil	6.17	neg	262.075	3.4318	3.4799	3.5646	2.7556	4.0645	3.5279	3.8499	3.8259	3.7984
2,4-Diaminoazobenzene	6.17	neg	193.087	4.5306	4.4809	4.5397	4.7145	4.7231	4.727	4.6589	4.6548	4.6798
PGP(22:6(4Z,7Z,10Z,13Z,16Z,19Z)/20:2(11Z,14Z))	6.17	neg	947.478	5.9964	5.9362	6.0015	6.0986	6.0614	5.9847	6.0947	6.0512	6.0563
Mescaline	6.1771	neg	192.103	4.3949	4.3232	4.3952	3.9409	3.8631	3.8804	4.2764	4.2011	4.2131
Quinaprilat	6.1771	neg	447.135	4.7747	4.8508	4.7595	4.6665	5.0345	4.7994	4.9364	4.9677	4.9365
(R)-1-Octen-3-ol	6.1857	neg	173.118	4.8291	4.8588	4.8651	5.0777	5.1314	5.1541	5.033	5.0613	5.0591
1,11-Undecanedicarboxylic acid	6.1857	neg	243.16	4.5022	4.4701	4.4685	4.5361	4.5789	4.5912	4.591	4.581	4.6092
(2E,4Z)-Tetradeca-2,4-dienedioylcarnitine	6.1857	neg	378.229	4.0817	4.1316	3.8403	4.8385	4.8792	4.7506	4.7403	4.8307	4.6881
2,3-dinor Prostaglandin E1	6.1937	neg	307.192	5.8468	5.8148	5.8664	5.8023	5.813	5.7645	5.8379	5.8482	5.8455
Leptin F	6.2017	neg	351.184	5.0317	4.9775	5.0577	3.0335	3.893	0.1458	4.6509	4.7964	4.8184
N-Lauroyl Threonine	6.2017	neg	322.202	5.3251	5.2723	5.2934	4.6393	4.7725	4.7312	5.1138	5.1537	5.1328
Fradafiban	6.2097	neg	366.146	5.4414	5.389	5.4062	5.2533	5.3284	5.2034	5.3413	5.3481	5.3336
Prostaglandin B1	6.2177	neg	381.226	5.9835	5.9688	5.9803	5.7597	5.7861	5.7528	5.9895	6.0025	5.9944
2,4,5,7alpha-Tetrahydro-1,4,4,7a-tetramethyl-1H-inden-2-ol	6.2177	neg	237.15	4.8074	4.8179	4.7638	4.8745	4.9129	4.8946	4.8917	4.8773	4.8837
3,9-Dimethyl-6-(1-methylethyl)-1,4-dioxaspiro[4.5]decan-2-one	6.2177	neg	207.139	4.8386	4.8098	4.8028	4.9799	4.9819	5.0424	4.9626	4.932	4.9571
N'-nitrosoanabasine	6.2257	neg	236.105	5.0161	5.0004	5.1205	5.1602	5.1641	5.0978	5.1338	5.151	5.14
13(S)-HpODE	6.2257	neg	311.223	7.1719	7.1314	7.1571	6.8261	6.8568	6.8119	7.0394	7.0415	7.0312
Prostaglandin A2	6.2257	neg	379.21	5.2178	5.2448	5.2443	5.1282	5.1085	5.0647	5.2468	5.252	5.1698
9-(5-Pentylfuran-2-yl)nonanoylcarnitine	6.2257	neg	458.291	5.3267	5.2498	5.2916	4.3895	4.3441	4.2118	5.0461	5.0203	4.979
Tragopogonsaponin A	6.2257	neg	647.38	6.0339	6.0167	6.0456	5.1654	5.2415	5.0431	5.8888	5.9116	5.9009
12-Oxo-2,3-dinor-10,15-phytodienoic acid	6.2257	neg	309.171	5.0452	5.1223	5.2613	5.1829	5.2279	5.2081	5.2371	5.2359	5.2169
Tetradecanedioic acid	6.2257	neg	257.176	4.8244	4.8478	4.8704	4.3752	4.4739	4.3923	4.7425	4.765	4.7017
2-Hexenal	6.2257	neg	195.139	4.7754	4.7818	4.7518	4.9627	4.9595	4.9816	4.915	4.9501	4.9506
Arteether	6.2257	neg	293.176	5.69	5.6667	5.8222	5.8035	5.8409	5.7611	5.8454	5.8308	5.8121
10-Hydroxydecanoic Acid	6.2417	neg	187.133	5.0621	4.9737	5.0847	4.5453	4.6064	4.6437	4.9228	4.9391	4.931
3-Methyl-2-(3-pyridyl)-1-indoleoctanoic acid	6.2417	neg	385.169	4.8854	4.9388	4.9366	5.0041	5.14	5.0082	4.9703	4.9497	5.0071
Isopetasoside	6.2417	neg	431.184	3.5133	4.0551	3.8434	4.452	4.9863	4.9145	4.6503	4.6187	4.6126
(S)-9-Hydroxy-10-undecenoic acid	6.2417	neg	245.139	4.2011	3.9104	4.2568	4.2169	4.3583	4.2511	4.3941	4.4786	4.31
Jasmonic acid	6.2497	neg	209.118	4.9148	4.8257	4.9135	3.4289	3.2153	3.1771	4.5964	4.6341	4.6239
MJDBISSN00000003	6.2497	neg	411.306	7.1861	7.2013	7.1865	7.3309	7.3394	7.3672	7.366	7.3622	7.348
Cholic Acid	6.2497	neg	407.28	5.2492	5.1703	5.2743	5.2427	5.4564	5.2087	5.0078	4.9797	5.0596
Lignans	6.2661	neg	435.102	4.7874	5.1202	5.0407	4.7178	5.0842	5.098	5.1534	5.1991	5.1891
Hydrocotarnine	6.2741	neg	266.104	4.5313	4.5319	4.4724	4.6954	4.7565	4.753	4.6609	4.6758	4.6687
PA(18:0/18:2(9Z,12Z))	6.2741	neg	745.503	6.0352	6.2565	6.3382	6.4615	6.4372	6.5873	6.5379	6.554	6.5866
PA(16:0/18:1(11Z))	6.2741	neg	719.487	4.3801	6.0068	5.9991	6.2223	6.0715	6.2426	6.0842	6.0305	6.2594
N-Arachidonoyl Valine	6.2741	neg	448.307	5.7985	5.7713	5.7993	4.7714	4.8885	4.382	5.6149	5.601	5.6088
Octadecanedioic Acid	6.2741	neg	349.215	5.624	5.5806	5.6067	5.1058	5.1127	5.0292	5.5594	5.5637	5.5279
9,10,13-Trihydroxystearic acid	6.2741	neg	313.239	7.5605	7.5227	7.5477	7.1808	7.2154	7.1678	7.4211	7.4223	7.4121
Sugeonol	6.2821	neg	269.131	6.5656	6.4375	6.4809	6.4704	6.5589	6.5325	6.5834	6.5875	6.5698
11b,21-Dihydroxy-3,20-oxo-5b-pregnan-18-al	6.2901	neg	345.211	5.926	5.8986	5.9077	5.079	5.1856	5.0234	5.73	5.7393	5.7279
Supiculisporic Acid	6.2901	neg	327.181	4.9981	4.9161	4.9633	2.9602	3.1402	3.6146	4.7298	4.657	4.7186
9-Hydroxynon-2-enal	6.2901	neg	357.228	4.8212	4.731	4.9366	4.3825	4.4562	4.4468	4.7762	4.7782	4.782
Abscisic alcohol	6.2981	neg	285.126	4.5832	4.3305	4.2681	3.2137	3.2046	2.9493	4.117	4.1593	4.1177
Pentadecanoic acid	6.3141	neg	287.223	5.6043	5.5519	5.582	4.9922	5.0311	5.0135	5.4723	5.4897	5.4731
Dinoterb	6.3141	neg	239.067	4.7133	4.669	4.7396	5.0016	4.9744	5.0257	4.9471	4.9608	4.9672
Octadec-9-enoic Acid	6.3141	neg	327.254	4.6469	5.1097	4.873	4.2547	4.2598	4.3516	4.6223	4.6463	4.6104
N-Arachidonoyl Alanine	6.3221	neg	420.276	5.1957	5.0991	5.1429	2.8445	2.8347	2.8528	4.8756	4.9429	4.8766
Nitrolinoleic acid	6.3286	neg	306.208	5.2665	5.2128	5.2427	5.1146	5.1047	5.052	5.2449	5.2287	5.2186
Momordin B	6.3361	neg	631.385	5.7095	5.6713	5.6933	5.5755	5.5598	5.5046	5.7856	5.7816	5.7919
Cetiedil	6.3361	neg	394.206	5.3051	5.2018	5.2024	3.8803	3.7963	3.8739	5.0958	5.1105	5.1625
DG(8:0/8:0/0:0)	6.3416	neg	381.203	4.92	4.9332	4.9779	4.0926	4.0205	3.9686	4.897	4.854	4.843
(9S,10S)-9,10-dihydroxyoctadecanoate	6.3416	neg	315.254	6.3655	6.3375	6.3548	5.853	5.8671	5.8064	6.2545	6.2557	6.2532
2,2,6,7-Tetramethylbicyclo[4.3.0]nona-1(9),4-dien-8-one	6.3504	neg	235.134	4.9476	4.9071	4.9263	3.2031	3.164	2.9868	4.7014	4.7125	4.6967
N-diethyl-m-toluamide	6.3565	neg	236.129	4.6232	4.6442	4.6361	4.8653	4.8616	4.9265	4.8005	4.8009	4.8114
2-Undecanone	6.3615	neg	215.165	5.6287	5.5667	5.6347	5.4995	5.5167	5.5293	5.6119	5.6124	5.603
3-Oxo-2-(2-entenyl)cyclopentaneoctanoic acid	6.3835	neg	293.212	6.0686	6.0723	6.0843	6.0903	6.0752	6.0457	6.0898	6.091	6.0644
2-Nitrophenyl octyl ether	6.3956	neg	250.145	5.5044	5.5236	5.5237	5.7644	5.7387	5.8196	5.6985	5.7389	5.6821
Anacardic acid	6.3956	neg	343.231	5.1953	5.151	5.1286	4.2733	4.1348	4.0572	5.0775	5.0673	5.0245
Hexadecasphingosine	6.3997	neg	292.228	5.1051	4.6321	4.7217	5.0969	5.0618	5.0354	4.9618	4.9856	4.9289
DGDG(18:1/18:1)	6.4128	neg	989.643	7.4083	7.44	7.4765	7.5545	7.6754	7.617	5.3126	5.2913	5.2387
2-Dodecanone	6.4188	neg	229.181	4.3635	4.3528	4.4971	4.5893	4.5827	4.596	4.5197	4.5844	4.5029
(R)-3-Hydroxy-5-phenylpentanoic acid	6.4188	neg	387.185	5.3742	5.0359	5.4859	5.3982	5.7382	5.5206	5.5199	5.5222	5.5167
2-Hydroxymyristic Acid	6.4376	neg	243.197	5.6866	5.6393	5.6851	5.247	5.2606	5.2145	5.5357	5.566	5.5414
N-Lauroyl Phenylalanine	6.4452	neg	346.239	5.0351	5.0044	4.9494	5.0316	4.959	4.9388	5.1396	5.1055	5.1005
Prednisone	6.4507	neg	403.18	5.0217	4.9328	5.2104	5.287	5.4009	5.3805	5.1889	5.2434	5.2311
Tetradecyl acetate	6.4507	neg	277.217	4.8562	4.7376	4.8233	4.4968	4.5455	4.5054	4.6818	4.6796	4.6545
5-(Biotinamido)pentylamine	6.4558	neg	365.14	4.8103	4.7254	4.4998	4.843	4.6405	4.9187	5.1692	5.2117	5.1858
Cryptomeridiol	6.4623	neg	239.202	4.5689	4.4687	4.7214	4.7517	4.7971	4.7478	4.747	4.7405	4.7249
12-Hydroxydodecanoylcarnitine	6.4623	neg	340.249	4.8788	4.8634	4.8531	4.9501	4.8486	4.8372	4.982	4.9759	4.9698
Gingerglycolipid C	6.501	neg	725.396	4.1166	3.6803	3.9198	5.5461	5.4529	5.4206	4.5134	4.5416	4.6852
N-Oleoyl Cysteine	6.5375	neg	384.259	5.0294	4.8546	4.8946	4.8834	4.8299	4.6047	4.9098	4.9506	4.8397
11beta-Hydroxy-3,20-dioxopregn-4-en-21-oic acid	6.5455	neg	421.227	5.59	5.4866	5.4923	5.8521	6.2883	5.8086	6.1278	6.0867	6.0596
Glycerophospho-N-Arachidonoyl Ethanolamine	6.5455	neg	500.278	5.2531	5.2345	5.1823	4.3698	4.4059	3.8063	5.2249	5.1813	5.1964
2-Tetradecanone	6.5535	neg	257.212	5.0665	5.0234	5.0529	5.338	5.3888	5.2074	5.2569	5.2554	5.1957
2-Dodecoxyethyl Hydrogen Sulfate	6.5535	neg	309.174	6.0308	6.0021	5.9566	6.2961	6.3167	6.2674	6.343	6.3262	6.2854
Piperonyl sulfoxide	6.5614	neg	323.169	5.4193	5.2915	5.2231	5.5377	5.5028	5.4547	5.5079	5.5152	5.5057
Elarofiban	6.5614	neg	397.226	5.9979	5.9644	5.9499	6.3114	6.3705	6.2633	6.2614	6.2413	6.2352
4-(undecan-5-yl)benzene-1-Sulfonic Acid	6.5614	neg	311.169	7.6753	7.5699	7.5298	7.73	7.7025	7.6925	7.7614	7.7249	7.7218
Surfactin A	6.5773	neg	1006.64	6.9588	7.1161	7.1536	6.9902	7.0391	7	6.3585	6.3483	6.3619
Dodecyl Hydrogen Sulfate	6.6416	neg	265.148	6.3944	6.3462	6.3275	6.5385	6.5607	6.5575	6.5862	6.5385	6.5549
4,4-Dimethyl-2-[3-carboxylatopropyl]-2-tridecyloxazolidine 3-oxide	6.6416	neg	366.301	6.0325	5.929	5.9317	6.2636	6.2468	6.0846	6.1123	6.0792	6.0843
Palmitaldehyde	6.6416	neg	285.244	4.9266	4.8308	4.6882	5.0817	5.0678	4.9246	5.0993	5.0282	4.9988
PE(18:1(12Z)-2OH(9,10)/P-18:1(9Z))	6.6496	neg	804.543	5.7536	6.1713	6.1988	5.8029	5.9619	5.785	3.5636	3.5701	3.5616
PA(18:2(9Z,12Z)/18:0)	6.6574	neg	745.503	6.2853	6.6629	6.644	6.7343	6.7552	6.8509	7.1127	7.0549	6.9849
PA(22:1(13Z)/15:0)	6.6574	neg	761.533	6.5043	6.4115	6.6568	6.4777	6.8621	6.7585	6.7084	6.7696	6.7997
B-Octylglucoside	6.6651	neg	337.185	6.0925	5.9695	5.9707	6.1268	6.14	6.1597	6.1258	6.0933	6.1081
5,8,11-Eicosatrienoic acid	6.6731	neg	351.254	6.0924	6.0191	6.0399	5.347	5.2944	5.1878	5.9014	5.8627	5.888
Dodecylbenzenesulfonic Acid	6.6811	neg	325.185	8.2323	8.1443	8.1657	8.3015	8.2906	8.3354	8.2714	8.2534	8.2912
PA(8:0/20:4(7E,9E,11Z,13E)-3OH(5S,6R,15S))	6.6811	neg	653.301	5.4803	5.4322	5.5191	6.1488	6.2839	6.0765	6.2179	6.1746	6.1987
DG(20:0/PGE1/0:0)	6.6811	neg	759.518	6.1959	6.3992	6.4864	6.6063	6.5653	6.848	6.4849	6.4195	6.45
1,4-Dihydro-2-methylbenzoicacid	6.6811	neg	393.172	5.6263	5.4954	5.5201	5.6322	5.5194	5.6558	5.9474	5.9662	5.9274
4-Decan-4-Ylbenzenesulfonic Acid	6.6811	neg	297.153	6.5629	6.5152	6.4455	6.5005	6.4885	6.5631	6.6422	6.5741	6.5787
PA(20:1(11Z)/18:2(9Z,12Z))	6.6811	neg	771.518	5.6783	6.2697	6.1568	6.4455	6.4885	6.6853	6.6103	6.6439	6.6965
Surfactin	6.6891	neg	1034.68	6.7859	6.9419	7.096	6.599	6.0018	6.1513	6.5614	6.5435	6.5835
N-Oleoyl Phenylalanine	6.7046	neg	428.317	5.7092	5.6279	5.6189	5.9464	5.892	5.7736	5.8305	5.7684	5.8214
DG(13:0/0:0/20:3(8Z,11Z,14Z)-2OH(5,6))	6.7126	neg	589.447	4.1096	4.1038	4.103	6.258	6.2474	6.123	5.4874	5.5814	5.5274
20-hydroxylipoxin A4	6.7126	neg	349.206	4.3747	5.4187	4.6362	4.7062	4.7925	4.8198	4.8598	4.8636	4.9618
Glycerophospho-N-Palmitoyl Ethanolamine	6.7203	neg	452.278	5.3234	5.3227	5.3641	4.3531	3.9296	4.3211	5.206	5.2853	5.367
N-Palmitoyl Leucine	6.7283	neg	368.317	5.3023	5.1455	5.155	5.6348	5.5347	5.3637	5.4276	5.4236	5.3804
N-Oleoyl Leucine	6.7363	neg	394.333	5.8506	5.7422	5.746	6.1393	6.0759	5.9309	6.0592	6.0428	6.0057
Glycerophospho-N-Oleoyl Ethanolamine	6.7522	neg	478.294	4.9034	4.8502	4.9687	3.8487	3.8389	3.8571	4.9693	4.9483	4.9892
PE(22:2(13Z,16Z)/18:1(11Z))	6.768	neg	818.56	6.5026	6.5568	6.569	6.6127	6.6936	6.4655	5.1525	5.159	5.1505
LysoPG(18:1(9Z)/0:0)	6.7914	neg	509.288	4.2615	4.1206	4.2631	5.4312	5.4693	5.3903	5.0238	4.941	5.0176
2-Hydroxyoctadecanoic acid	6.7914	neg	299.259	4.9847	5.1161	4.9448	5.7914	5.2724	5.8504	5.6099	5.6195	5.621
TWS119	6.7993	neg	339.086	5.9714	5.8697	5.925	6.0857	6.1295	6.1826	5.9892	6.0331	6.1019
PG(PGF2alpha/i-24:0)	6.7993	neg	977.642	6.8001	6.9424	6.9604	6.6949	6.8124	6.6347	4.5552	4.5032	4.4079
Melleolide	6.8072	neg	381.174	5.8767	5.7823	5.78	6.0124	5.9621	5.954	5.9582	5.9624	5.9355
PA(18:0/18:1(12Z)-2OH(9,10))	6.8072	neg	733.502	4.238	6.1026	6.2096	6.2195	6.1068	6.4001	6.1565	5.9957	6.2078
PA(15:0/22:1(13Z))	6.8072	neg	761.533	6.7036	6.0436	6.8113	6.1586	6.9072	6.8446	6.8512	6.9241	6.9566
PG(16:0/18:1(11Z))	6.8151	neg	747.518	5.7076	6.2881	6.2821	6.4192	6.3887	6.7551	6.2357	6.2393	6.3776
PA(15:0/22:2(13Z,16Z))	6.8151	neg	759.518	5.9869	6.738	6.8166	6.8629	6.8353	7.064	6.844	6.7769	6.9223
9,10-Epoxyoctadecenoic acid	6.8151	neg	591.463	5.6669	5.6611	5.6603	7.036	6.9927	6.9418	6.5797	6.5526	6.5806
N-[1'-(Aminocarbonyl)-2',2'-dimethylpropyl]-1-(cyclohexylmethyl)-1h-indazole-3-carboxamide	6.8231	neg	407.188	5.7683	5.6457	5.6113	5.5926	5.441	5.5472	6.0919	6.1142	6.0609
PG(18:1(12Z)-O(9S,10R)/a-17:0)	6.8387	neg	757.502	5.6165	5.898	6.026	5.9651	5.9226	6.3882	5.792	5.6292	5.7967
DG(18:4(6Z,9Z,12Z,15Z)/15:0/0:0)	6.894	neg	573.452	4.7148	4.709	4.7082	5.9813	5.8756	5.8579	5.4227	5.4008	5.4019
DG(15:0/22:6(4Z,7Z,10Z,13Z,16Z,19Z)/0:0)	6.915	neg	661.466	3.4992	3.4934	3.4926	5.6353	5.5024	5.5161	4.9987	5.0405	5.1654
(+/-)-Menthyl acetate	6.915	neg	593.479	5.5954	5.5896	5.5888	6.7299	6.6665	6.6577	6.2101	6.1974	6.2259
AB-Chminaca	6.921	neg	393.172	5.0544	4.9468	4.8613	4.5939	4.437	4.5034	5.1747	5.1205	4.9896
1-(6-((3-Methoxyestra-1,3,5(10)-trien-17-yl)amino)hexyl)-1H-pyrrole-2,5-dione	6.9767	neg	485.283	7.2308	6.6623	6.6921	7.1889	7.09	7.3087	7.1271	7.1306	7.1826
TG(8:0/8:0/15:0)	6.9767	neg	567.463	3.3545	3.3487	3.3479	5.6512	5.5845	5.6137	5.0181	4.7746	4.9008
PA(16:0/18:2(9Z,12Z))	6.9767	neg	717.471	6.0063	6.0824	6.085	5.9067	6.1575	6.1413	3.8991	3.9056	3.8971
Glabranin	6.9842	neg	643.456	3.5327	3.527	3.5261	5.5219	5.4313	5.4031	5.1309	5.0578	5.1772
DG(18:3(6Z,9Z,12Z)/15:0/0:0)	6.9842	neg	575.468	3.6264	3.228	3.3235	6.612	6.5712	6.538	6.1802	6.1703	6.2012
3-Oxo-12,18-ursadien-28-oic acid	7.0062	neg	489.278	6.05	5.954	6.0095	5.8214	6.0726	6.174	6.1585	6.146	6.1813
Artabsin	7.0119	neg	283.111	4.7035	4.5069	4.7031	4.6154	4.6035	4.7211	4.6202	4.6919	4.7368
DG(18:2(9Z,12Z)/15:0/0:0)	7.1636	neg	577.484	3.7025	3.4807	3.6685	6.3041	6.2965	6.2542	5.9151	5.8916	5.9105
DGDG(18:1/16:1)	7.2388	neg	961.611	7.1617	7.0982	7.1303	7.1345	7.0519	7.093	7.167	7.1796	7.1813
1,1,1,3,3-Pentafluoropropane	7.3808	neg	154.99	4.5933	4.6366	4.6163	4.7699	4.775	4.7838	4.7523	4.7416	4.7359
PE(22:2(13Z,16Z)/18:2(9Z,12Z))	7.4079	neg	816.547	6.112	6.0725	6.087	6.5577	6.4557	6.5534	6.177	6.1554	6.2602
Staphyloxanthin	7.416	neg	799.558	6.5216	6.4876	6.4769	7.1805	7.0809	7.1924	6.8363	6.8209	6.8625
PG(i-24:0/5-iso PGF2VI)	7.4312	neg	949.61	5.6633	5.6507	5.6822	5.4587	5.216	5.3203	5.6085	5.5862	5.6218
PG(i-24:0/PGD2)	7.4377	neg	975.627	6.8384	6.7763	6.7994	6.6771	6.5587	6.6547	6.7463	6.7215	6.7561
5-Oxo-prolyl-glycyl-arginine-4-nitroanilide	7.5598	neg	497.167	5.1722	5.1631	4.9819	4.898	4.7805	4.9099	5.0927	5.1279	4.9568
2,6-Dichloro-4-nitrophenol	7.6631	neg	243.899	6.1264	6.1293	6.1531	6.2927	6.3108	6.3488	6.2104	6.294	6.3097
Hexathiepane	7.7512	neg	226.824	5.3372	5.3335	5.3518	5.3956	5.3968	5.4154	5.3946	5.4319	5.3903
1 pos: positive ion mode; neg: negative ion mode; 2 m/z: mass-to-charge ratio; 3 W: log10 (the peak area for intracellular metabolites in the 0% NaCl treatment group); 4 W35: log10 (the peak area for intracellular metabolites in the 35% NaCl treatment group); 5 QC: log10 (the peak area for intracellular metabolites in the quality control).
