# Supplementary material for: Intracellular and Extracellular Metabolic Response of the Lactic Acid Bacterium Weissella confusa Under Salt Stress
Source: Metabolites. 2024 Dec 10;14(12):695. doi: 10.3390/metabo14120695 (PMC11678134; doi:10.3390/metabo14120695)
Supplement: Supplementary file 1 [file metabolites-14-00695-s001.zip › Table S2.xlsx]

## Sheet: Sheet1
Table S2. Extracellular metabolites in W. confusa under 0% and 35% NaCl conditions.
Metabolite	Retention time (min)	Ion Mode1	m/z2	Y-13	Y-2	Y-3	Y35-14	Y35-2	Y35-3	QC-15	QC-2	QC-3
3-Aminopyrazin-2-ol	0.0018	pos	112.051	3.135	2.368	2.728	3.101	3.125	3.241	3.353	3.184	3.154
Furfural	0.0053	pos	97.029	4.352	4.307	4.361	4.496	4.594	4.574	4.472	4.474	4.681
5'-Deoxy-5-fluorouridine	0.028	pos	124.04	4.837	4.811	4.876	5.026	5.022	4.98	4.852	4.89	5.049
(+)-3-Carene	0.3697	pos	137.133	5.298	5.32	5.28	5.335	5.299	5.282	5.425	5.445	5.367
Tiglic acid	0.3982	pos	83.0499	3.87	4.01	3.994	3.97	4.015	4.04	4.055	4.049	4.082
Cis-Caffeic acid	0.4048	pos	163.039	5.755	5.76	5.712	5.781	5.747	5.719	5.857	5.882	5.796
Trans-2-Hexenal	0.4048	pos	99.081	5.11	5.152	5.111	5.157	5.141	5.131	5.172	5.245	5.225
Kojic Acid	0.4084	pos	143.034	5.894	6.026	6	6.071	6.142	6.14	6.014	5.963	6.197
(R)-Acetoin	0.4193	pos	71.0499	4.531	4.688	4.617	4.761	4.793	4.812	4.671	4.686	4.858
(2R,3R)-(-)-2,3-Butanediol	0.4236	pos	73.0656	5.277	5.346	5.281	5.346	5.327	5.292	5.408	5.423	5.405
Lysyl-Lysine	0.4651	pos	138.108	4.872	4.728	4.887	4.956	4.87	4.961	4.957	4.944	4.791
L-2,4-Diaminobutanoate	0.4691	pos	163.045	4.761	4.708	4.68	1.945	1.154	1.157	4.338	4.392	4.123
Putrescine	0.4769	pos	89.108	4.499	4.492	4.507	4.078	3.924	3.991	4.214	4.276	4.122
Cadaverine	0.4814	pos	103.124	5.236	5.247	5.226	4.301	4.03	4.06	4.856	4.88	4.736
Hydroxypropionylcarnitine	0.4854	pos	251.16	5.376	5.391	5.332	3.913	3.455	3.676	4.796	4.862	4.754
3-Hydroxybutyrylcarnitine	0.4854	pos	265.176	5.283	5.382	5.164	3.873	3.87	3.872	4.66	4.68	4.438
5-Hydroxylysine	0.4933	pos	163.108	5.81	5.828	5.816	5.25	5.055	5.06	5.151	5.188	5.099
N-Methyl-L-Proline	0.4997	pos	130.087	6.537	6.572	6.566	5.769	5.65	5.662	5.891	5.927	5.871
3-Amino-2-piperidone	0.4997	pos	147.113	7.028	7.065	7.064	6.217	6.105	6.108	6.393	6.421	6.365
Spermidine	0.4997	pos	146.165	5.189	5.169	5.127	6.74	6.735	6.775	5.975	5.96	5.87
Ornithine	0.4997	pos	133.097	6.903	6.912	6.92	5.291	5.151	5.185	6.102	6.144	6.075
4-Chloro-3-ethoxy-7-guanidinoisocoumarin	0.5037	pos	246.041	3.349	3.364	3.368	3.402	3.399	3.402	3.106	3.099	3.088
Queuine	0.5037	pos	295.15	4.957	4.945	5.006	3.803	3.8	3.802	3.908	3.771	3.656
3-(L-Menthoxy)-2-methylpropane-1,2-diol	0.5037	pos	308.218	4.971	4.751	4.876	5.413	5.161	5.335	5.535	5.499	5.491
4-(3'-Methylaminopropylidene)-9,10-dihydro-4H-benzo(4,5)cyclohepta(1,2-b)thiophen	0.5037	pos	287.157	5.277	5.292	5.297	3.611	3.608	3.611	3.387	3.481	3.297
Voglibosa	0.5072	pos	309.166	5.567	5.687	5.623	4.007	3.549	3.205	4.666	4.604	4.532
Capsiate	0.5121	pos	345.149	5.64	5.66	5.704	2.745	2.742	2.744	4.21	4.212	4.033
Cinnatriacetin A	0.5166	pos	399.121	5.425	5.447	5.473	4.092	4.088	4.091	4.092	4.124	3.91
Hydroxyzine	0.5166	pos	413.136	5.722	5.753	5.782	4.165	4.161	4.164	4.859	4.943	4.934
Pyridin-4-ylmethyldiazene	0.5288	pos	139.098	2.841	2.856	2.86	2.895	2.891	2.894	3.985	4.046	4.138
N6,N6,N6-Trimethyl-L-lysine	0.5565	pos	189.16	5.277	5.392	5.373	4.377	4.283	4.253	5.005	5.139	5.077
N(epsilon)-(Carboxymethyl)hydroxylysine	0.5639	pos	220.106	3.274	3.161	3.165	3.2	3.196	3.199	4.545	4.655	4.648
6-Succinoaminopurine	0.5639	pos	236.08	3.358	3.6	3.377	3.412	3.408	3.411	4.074	4.089	4.154
L-Cystathionine	0.5733	pos	223.075	4.517	5.068	4.275	3.865	3.923	3.78	6.117	6.104	6.068
Thiazoline	0.5733	pos	88.0222	1.615	3.034	1.634	1.668	1.664	1.667	4.863	4.894	4.859
L-Serine	0.5817	pos	106.05	4.919	5.11	5.037	4.04	4.037	4.039	4.573	4.556	4.485
L-Histidine trimethylbetaine	0.5817	pos	198.124	3.056	3.214	3.618	3.11	3.107	3.109	4.767	4.789	4.851
5-Ethyl-2,3-dimethylpyrazine	0.5817	pos	154.134	4.252	4.267	4.271	4.306	4.302	4.305	4.083	4.045	4.11
2-Nitropropane	0.5857	pos	134.019	5.653	5.568	5.657	5.489	5.447	5.425	5.228	5.313	5.345
2-Fluoroadenosine	0.5901	pos	286.096	3.776	3.919	4.091	3.83	3.826	3.829	3.53	3.531	3.515
L-Histidine	0.5901	pos	156.077	6.045	6.169	6.115	4.993	4.931	4.78	5.63	5.67	5.608
4-Methylpyrimidine	0.5901	pos	95.061	4.263	4.343	4.246	3.823	3.695	3.7	4.038	4.086	4.154
2,3-Dihydroxypropanamide	0.5901	pos	88.04	5.115	5.187	5.173	4.738	4.759	4.773	4.816	4.822	4.93
L-Aspartic Acid	0.5901	pos	134.045	5.717	5.851	5.695	5.119	5.091	5.102	5.304	5.351	5.349
Sucrose	0.5901	pos	365.106	6.418	6.385	6.443	4.892	4.682	4.979	6.3	6.343	6.308
5-Formylcytosine	0.594	pos	181.071	2.256	2.271	2.275	2.31	2.306	2.309	2.012	2.008	1.997
2-Pyrrolidinone	0.594	pos	86.0607	6.329	6.376	6.335	5.927	5.886	5.874	5.468	5.508	5.578
L-Threonine	0.6019	pos	120.066	6.507	6.611	6.533	5.91	5.878	5.889	6.167	6.195	6.212
N-Methyl-D-aspartic acid	0.6019	pos	170.042	5.975	6.087	6	5.152	5.191	5.1	5.976	6.016	6.004
2-Amino-1,3-propanediol	0.6019	pos	74.0608	5.013	5.146	5.014	3.106	3.577	3.417	4.499	4.479	4.486
4-Hydroxy-4-(3-pyridyl)-butanoic acid	0.6097	pos	199.108	5.974	6.039	5.999	5.406	5.337	5.34	4.671	4.733	4.822
Glycerophosphocholine	0.6097	pos	280.092	6.719	6.716	6.723	6.312	6.195	6.177	5.785	5.819	5.837
Glutamate	0.6097	pos	148.061	7.254	7.384	7.281	6.426	6.416	6.408	6.965	6.998	7.023
Choline	0.6097	pos	104.108	7.088	7.132	7.102	7.124	7.146	7.122	6.562	6.605	6.614
1-(Hydroxymethyl)-5,5-dimethyl-2,4-imidazolidinedione	0.6176	pos	176.103	6.682	6.799	6.679	5.492	5.429	5.396	6.085	6.133	6.145
L-Rhamnulose	0.6176	pos	197.101	3.923	3.931	3.93	6.094	6.006	6.005	5.597	5.626	5.638
D-Pinitol 2-O-alpha-D-Galactopyranosyl	0.6253	pos	395.095	5.257	5.306	5.28	4.911	4.908	4.91	5.094	5.011	4.891
2-carboxy-L-xylonolactone	0.6253	pos	214.006	5.46	5.333	5.463	5.416	5.324	5.362	5.974	5.98	6.013
1,2-Benzoquinone	0.6331	pos	109.029	4.441	4.537	4.383	5.086	5.082	5.088	5.019	5.075	5.155
Betaine	0.6331	pos	118.087	8.122	8.176	8.157	7.804	7.813	7.805	8.363	8.391	8.412
5-Aminoimidazole	0.641	pos	230.114	5.125	5.384	5.156	3.996	3.993	3.996	3.916	3.907	3.681
5-Methyl-3(2H)-furanone	0.641	pos	81.0342	5.066	5.17	5.114	4.906	4.986	4.939	4.955	4.952	5.064
L-Prolinamide	0.6485	pos	137.069	5.451	5.341	5.463	4.64	4.328	4.146	4.285	4.405	4.443
Lagociclovir	0.6485	pos	270.101	5.251	5.418	5.267	4.992	4.866	4.894	6.65	6.64	6.641
Glycyl-Histidine	0.6485	pos	195.088	6.098	6.147	6.07	5.63	5.576	5.604	6.058	6.118	6.079
Muscimol	0.656	pos	147.077	6.402	6.487	6.378	6.029	5.96	5.954	5.484	5.511	5.559
Beta-Alanyl-L-histidine	0.656	pos	259.14	6.329	6.387	6.319	5.324	5.305	5.295	5.008	5.033	5.107
L-erythro-4-Hydroxyarginine	0.656	pos	232.141	5.887	5.955	5.879	5.546	5.54	5.519	4.903	5.001	5.07
Lysylglycine	0.656	pos	186.124	5.931	5.901	5.886	5.053	4.979	5.012	4.3	4.457	4.421
2-Amino-4-methylpyridine	0.6639	pos	109.076	5.828	5.874	5.851	5.286	5.299	5.269	4.981	5.056	5.087
5,6-dihydrothymine	0.6639	pos	129.066	5.775	5.894	5.764	5.422	5.377	5.431	4.807	4.871	4.95
(3S,4R,5R)-1,3,4,5,6-Pentahydroxy-1-morpholin-4-ylhexan-2-one	0.6639	pos	266.124	7.154	7.212	7.127	6.66	6.642	6.621	5.895	5.91	5.948
Fructose-lysine	0.6639	pos	309.166	6.156	6.265	6.126	4.707	3.95	4.176	4.866	4.915	4.717
Beta-D-Glucopyranosylurea	0.6639	pos	205.082	6.032	6.158	6.016	5.442	5.384	5.317	5.453	5.435	5.468
Imidazole Lactic Acid	0.6639	pos	157.061	4.692	4.768	4.769	4.247	3.937	4.052	4.163	4.17	4.263
L-Carnitine	0.6717	pos	162.113	6.112	6.191	6.099	6.303	6.305	6.282	5.067	5.063	5.054
Prolyl-Asparagine	0.6717	pos	247.14	5.673	5.779	5.684	4.736	4.627	4.695	4.581	4.617	4.489
Trehalose	0.6717	pos	365.106	6.787	6.825	6.769	7.14	7.135	7.132	6.848	6.879	6.893
N-Acetylhistidine	0.6793	pos	239.114	5.538	5.601	5.529	4.87	4.766	4.91	3.785	3.782	3.77
L-Proline	0.6793	pos	116.071	7.425	7.496	7.429	6.979	6.968	6.958	7.098	7.129	7.157
Glycinamide, glycyl-L-prolyl-	0.6872	pos	229.13	6.853	6.869	6.827	6.151	6.121	6.112	5.677	5.719	5.703
Carnosine	0.6872	pos	244.14	6.027	6.008	6.036	5.366	5.246	5.293	4.778	4.561	4.771
Carbendazim	0.6872	pos	209.103	6.526	6.53	6.505	6.111	6.089	6.061	5.169	5.278	5.165
Beta-Guanidinopropionic acid	0.6872	pos	114.067	6.386	6.391	6.377	6.22	6.232	6.198	5.231	5.237	5.305
7-beta-D-Glucopyranosyloxybutylidenephthalide	0.6948	pos	367.135	5.929	6.016	5.857	4.713	4.388	4.398	4.709	4.683	4.499
8-Methylsulfinyloctyl glucosinolate	0.6948	pos	538.084	4.311	4.326	4.33	4.364	4.361	4.363	5.03	5.037	5.06
Gly Pro Arg	0.6948	pos	329.193	6.326	6.282	6.273	5.938	5.891	5.855	5.002	5.02	4.984
Penciclovir	0.6948	pos	271.151	5.728	5.663	5.647	4.971	4.82	4.911	4.014	3.994	4.159
Cytidine 2'-phosphate	0.7026	pos	346.041	5.093	5.221	5.074	5.112	5.12	4.984	6.261	6.288	6.301
Val Gly	0.7026	pos	175.108	7.152	7.127	7.158	6.756	6.77	6.744	7.072	7.089	7.111
Valylproline	0.7026	pos	214.13	6.684	6.673	6.66	6.178	5.883	5.967	5.496	5.541	5.539
5'-CMP	0.7026	pos	324.059	6.006	6.096	6.037	5.691	5.735	5.624	6.695	6.692	6.709
Gamma-Aminobutyric Acid	0.7026	pos	104.071	7.086	7.124	7.087	6.59	6.575	6.567	6.36	6.383	6.425
Pyrazole	0.7026	pos	110.072	5.526	5.604	5.518	4.884	4.726	4.787	4.711	4.777	4.808
Thiamine	0.7026	pos	265.112	5.24	5.318	5.275	5.756	5.651	5.663	3.837	3.833	3.822
Gamma-L-Glutamyl-L-methionine sulfoxide	0.7026	pos	295.096	5.624	5.626	5.728	4.91	4.791	4.661	6.624	6.625	6.64
21-Deoxycortisol	0.7026	pos	391.182	5.929	5.903	5.862	4.581	4.578	4.581	4.394	4.278	4.266
Carisoprodol	0.7026	pos	261.181	4.404	4.419	4.423	4.457	4.454	4.457	4.279	4.154	4.26
Ergothioneine	0.7026	pos	230.096	5.52	5.616	5.535	4.705	4.648	4.604	4.588	4.735	4.721
Nalpha-Acetyl-L-Lysine	0.7026	pos	189.124	5.133	5.331	5.329	3.667	3.804	3.793	5.414	5.466	5.484
Coformycin	0.7105	pos	317.146	6.457	6.519	6.456	5.334	4.997	5.249	5.096	5.082	5.172
Carboxyethyllysine	0.7105	pos	219.134	5.687	5.679	5.643	4.435	4.232	4.302	4.81	4.775	4.871
4-Hydroxycitrulline	0.7105	pos	233.125	3.897	3.912	3.916	3.951	3.948	3.95	4.563	4.47	4.595
N-Ribosylhistidine	0.7105	pos	305.145	5.145	4.972	4.952	4.193	3.833	3.835	4.87	4.82	4.766
Adenosine diphosphate-D-ribose	0.7105	pos	542.069	4.295	4.31	4.314	4.349	4.346	4.348	5.086	4.932	5.002
5-S-Cysteinyl-D-dopa	0.7105	pos	317.078	4.406	4.421	4.425	4.459	4.456	4.458	5.622	5.657	5.663
Pro Asn Ala	0.7105	pos	301.15	6.084	6.132	6.099	5.099	5.036	5.005	4.739	4.78	4.802
S-aminomethyldihydrolipoamide	0.7105	pos	219.098	6.182	6.237	6.103	5.518	5.37	5.357	5.319	5.323	5.37
Cytosine	0.7105	pos	112.051	4.864	4.955	4.912	4.965	4.897	4.861	5.256	5.259	5.281
Deoxyinosine	0.7105	pos	527.159	6.092	6.026	5.968	6.342	6.31	6.318	6.021	6.035	6.044
Hydroxyprolyl-Arginine	0.7105	pos	270.156	3.592	4.577	4.803	3.053	1.836	2.937	4.511	4.601	4.536
2-Hydroxyadenine	0.7105	pos	152.057	5.282	5.297	5.301	5.335	5.332	5.334	5.035	5.037	5.068
N-Methyl-L-Threonine	0.7105	pos	98.0606	4.675	4.615	4.533	4.456	4.21	4.259	4.265	4.356	4.503
Vinylacetylglycine	0.7105	pos	176.092	6.361	6.388	6.332	5.981	5.929	5.919	5.28	5.351	5.372
Methoxamine	0.7181	pos	275.135	5.687	5.683	5.652	5.133	5.072	5.137	3.866	3.862	3.851
Pro Ala	0.7181	pos	187.108	6.679	6.675	6.663	6.457	6.465	6.43	5.592	5.615	5.668
Val Lys	0.7181	pos	246.181	5.258	5.225	5.235	5.529	5.42	5.399	5.156	5.206	5.191
Gamma-Glutamyllysine	0.7181	pos	258.145	6.574	6.546	6.487	5.589	5.059	5.14	5.294	5.372	5.342
Alpha-[3-(Nitrosoamino)propyl]-3-pyridinemethanol	0.7181	pos	408.234	6.567	6.483	6.501	5.863	5.783	5.768	5.19	4.998	5.071
Formyllysine	0.7181	pos	219.072	3.944	3.959	3.963	4.259	3.994	4.067	5.641	5.699	5.698
L-4-Hydroxyglutamate semialdehyde	0.7181	pos	189.087	5.574	5.672	5.652	4.968	4.857	4.832	4.59	4.563	4.672
Glycerol 2-phosphate	0.7413	pos	173.021	3.555	3.57	3.574	3.608	3.605	3.607	3.308	3.305	3.293
6-Mercaptopurine ribonucleoside 5'-diphosphate	0.7567	pos	426.992	4.228	4.243	4.247	4.281	4.278	4.281	5.53	5.543	5.45
Pyramid	0.7724	pos	126.055	6.492	6.477	6.496	6.235	6.236	6.225	5.734	5.749	5.849
Pro Arg	0.7724	pos	272.172	5.764	5.75	5.701	6.068	6.076	6.018	4.893	4.75	4.743
Isobutyric acid	0.7724	pos	71.0499	4.838	4.807	4.8	4.586	4.749	4.696	4.719	4.69	4.835
5-Methyl-2-furaldehyde	0.7879	pos	111.044	6.08	6.009	6.038	5.339	4.716	4.539	4.927	4.93	4.99
Imidazolepropionic acid	0.7879	pos	141.066	5.626	5.647	5.649	5.352	5.381	5.347	4.993	5.011	5.025
5-Hydroxypentanoic acid	0.7879	pos	83.0499	5.113	5.084	5.075	4.55	4.225	4.143	4.309	4.286	4.449
2'-Deoxy-2'-methylenecytidine	0.811	pos	240.096	3.798	3.798	3.864	5.686	5.758	5.695	3.537	3.533	3.63
His Val	0.811	pos	255.145	4.803	4.816	4.576	5.702	5.751	5.663	3.994	3.991	3.98
N-Ethylretinamide	0.811	pos	372.224	5.452	5.337	5.432	6.029	6.108	6.046	4.083	3.886	3.929
4-Guanidinobutanoic Acid	0.8188	pos	146.093	6.087	6.047	6.082	5.355	4.163	4.549	4.386	4.435	4.417
Nalpha-Acetyl-L-arginine	0.8344	pos	217.13	5.756	5.658	5.633	5.228	4.63	4.856	4.333	4.33	4.318
9h-Purin-9-amine	0.8344	pos	136.062	7.362	7.394	7.417	6.786	6.673	6.723	6.412	6.408	6.477
Lys Val	0.8422	pos	246.181	5.891	5.88	5.899	6.334	6.324	6.321	6.355	6.361	6.386
2-Amino-2-methyl-1-propanol	0.8422	pos	72.0816	7.198	7.241	7.233	6.864	6.875	6.874	6.699	6.709	6.731
Fagomine	0.85	pos	130.087	6.815	6.857	6.835	6.582	6.574	6.562	6.322	6.356	6.413
Musk xylene	0.85	pos	339.128	4.915	4.704	4.885	5.77	5.828	5.721	4.881	4.98	4.932
N,N'-Diacetylhydrazine	0.8577	pos	233.125	3.782	3.743	3.747	3.782	3.778	3.781	3.482	3.478	3.467
Val Arg	0.8577	pos	274.187	5.777	5.773	5.765	6.834	6.86	6.831	6.033	6.038	6.06
Beta-Alanyl-L-arginine	0.8577	pos	228.146	6.346	6.381	6.45	5.963	5.93	5.909	4.256	4.409	4.437
N-Nitrosoproline	0.8577	pos	186.088	5.686	5.779	5.809	5.315	5.356	5.325	4.955	4.915	4.939
4-Acetamido-2-aminobutanoic acid	0.8653	pos	343.162	6.372	6.422	6.384	6.001	5.966	5.931	4.503	4.706	4.553
Arabinofuranosylcytosine	0.8653	pos	244.093	5.511	5.548	5.537	5.829	5.787	5.774	4.969	4.954	5.105
N-[(2R,3R,4S,6R)-4,6-Dihydroxy-6-methyl-2-[(1R,2R)-1,2,3-trihydroxypropyl]oxan-3-yl]acetamide	0.8731	pos	280.139	7.441	7.456	7.523	7.226	7.197	7.183	7.075	7.067	7.089
Valylserine	0.8731	pos	246.145	6.141	6.118	6.06	6.349	6.305	6.309	4.897	4.984	5.004
Setipiprant	0.8731	pos	420.173	5.857	5.878	5.869	5.365	5.391	5.295	4.022	3.933	3.922
Arginylhydroxyproline	0.8731	pos	270.156	6.473	6.494	6.526	6.179	6.181	6.163	4.107	4.229	3.98
4-(Glutamylamino) butanoate	0.8808	pos	233.113	4.85	4.978	4.817	5.431	5.752	5.701	4.786	4.862	4.694
DL-Norvaline	0.8808	pos	162.05	5.13	5.145	5.149	5.183	5.304	5.267	4.988	5.035	5.079
Isonicotinic acid	0.8808	pos	124.04	6.276	6.329	6.33	6.019	5.984	5.992	4.877	4.913	5.085
Thiamine Monophosphate	0.8886	pos	345.078	4.113	4.128	4.132	4.167	4.163	4.166	5.271	5.205	5.222
2-((3,5-Dihydroxyphenyl)amino)acetic acid	0.9042	pos	201.087	5.906	5.974	5.96	5.903	5.919	5.887	5.369	5.416	5.492
Hexaconazole	0.9121	pos	314.085	4.93	5.146	5.28	6.238	6.267	6.223	5.105	5.14	5.147
N-Acetyl-b-neuraminic acid	0.9121	pos	310.113	5.35	5.214	5.229	5.637	5.741	5.718	4.581	4.662	4.606
2,5-Furandicarboxylic acid	0.9199	pos	139.003	4.3	4.315	4.319	5.162	5.588	5.502	4.116	4.05	4.244
Biocytin	0.9274	pos	337.172	6.223	6.232	6.228	5.285	5.361	5.391	5.174	5.1	5.188
UDP-Galnac	0.9274	pos	608.09	4.263	4.278	4.282	4.316	4.313	4.316	4.016	4.013	4.045
Adenosine	0.9353	pos	268.104	4.568	4.783	4.672	5.311	5.519	5.345	3.458	3.423	3.411
(2S)-6-Oxa-1-azabicyclo[3.1.0]hexane-2-carboxylic acid	0.9509	pos	130.05	7.507	7.588	7.631	7.52	7.511	7.513	5.765	5.748	5.898
4-Amino-3-hydroxybutyrate	0.9509	pos	84.0451	6.465	6.534	6.576	6.442	6.434	6.425	5.502	5.513	5.58
4-Hydroxybenzaldehyde	0.9587	pos	123.044	6.695	6.672	6.672	4.953	4.92	5.084	5.047	5.068	5.191
Homopisatin	0.9822	pos	265.085	3.775	3.79	3.794	4.338	4.281	4.156	5.778	5.765	5.773
Sulfamonomethoxine	0.9822	pos	298.096	4.505	4.52	4.524	5.259	5.494	5.503	5.251	5.267	5.257
ADP-ribose	0.9822	pos	560.08	4.858	4.873	4.877	4.911	4.908	4.911	5.581	5.448	5.485
1H-Pyrazolo[3,4-d]pyrimidin-4-amine	0.9822	pos	136.062	7.442	7.435	7.488	7.172	7.198	7.22	7.262	7.283	7.303
Glu Thr	0.9899	pos	249.108	4.226	4.498	4.272	3.841	3.837	4.114	4.465	4.597	4.405
8-Hydroxyadenine	0.9899	pos	152.057	6.923	6.957	7.006	6.598	6.597	6.608	7.02	7.034	7.057
(S,S)-Butane-2,3-diol	0.9977	pos	73.0656	3.734	4.2	3.809	4.363	4.507	4.518	4.785	4.805	4.836
Pseudouridine 5'-phosphate	1.0054	pos	649.079	5.536	5.551	5.555	5.59	5.586	5.589	5.29	5.288	5.317
Enol-phenylpyruvate	1.0054	pos	182.081	7.867	7.86	7.867	5.779	5.891	6.214	5.572	5.583	5.744
N-Acetylgalactosamine 4,6-disulfate	1.0054	pos	381.001	3.942	3.957	3.961	3.996	3.993	3.995	3.696	3.692	3.818
Uridine monophosphate (UMP)	1.0132	pos	325.043	4.865	5.16	4.964	5.57	5.604	5.578	6.948	6.934	6.958
Val Ser Lys	1.0132	pos	333.213	5.545	5.473	5.569	6.03	6.096	6.006	5.546	5.526	5.564
Cis-Acetylacrylate	1.0132	pos	97.029	5.358	5.504	5.448	5.687	5.757	5.732	5.831	5.841	5.917
Glu Gln Lys	1.0211	pos	202.611	3.376	3.811	4.07	3.674	3.931	3.429	5.569	5.602	5.558
Adenosine 5''-Diphosphate	1.0211	pos	428.037	3.965	3.98	3.984	4.018	4.015	4.018	5.354	5.425	5.348
N-Acetylcadaverine	1.0289	pos	145.134	3.695	3.317	3.66	4.141	4.165	4.16	5.21	5.192	5.213
Uracil	1.0289	pos	113.035	6.168	6.235	6.246	6.364	6.383	6.377	6.334	6.348	6.38
Shikimic acid	1.0367	pos	139.039	4.549	4.4	4.392	4.229	4.328	4.233	4.439	4.445	4.534
5-Hydroxykynurenamine	1.0446	pos	399.144	4.067	4.082	4.086	4.121	4.469	4.12	5.961	5.977	5.982
Asp Gly Val	1.068	pos	290.135	5.318	5.327	5.516	5.469	5.525	5.399	5.493	5.507	5.526
Nicotinic Acid	1.0758	pos	124.04	6.548	6.569	6.636	6.4	6.427	6.421	6.533	6.547	6.591
Gly Lys Val	1.0993	pos	303.203	4.036	3.847	4.586	5.811	5.839	5.729	5.115	5.073	5.002
Glutamylleucylarginine	1.1071	pos	209.127	5.419	5.583	5.532	4.01	2.952	2.862	5.537	5.486	5.57
Glycyl-Threonine	1.1071	pos	177.087	4.116	4.373	4.389	4.261	3.541	4.12	5.476	5.442	5.478
D[-Arg-2]KYOTORPHAN	1.1228	pos	338.183	3.645	3.66	3.664	5.883	5.917	5.808	5.022	4.944	4.84
Asparaginyl-Proline	1.1306	pos	230.114	5.542	5.554	5.713	5.299	5.4	5.283	4.743	4.772	4.726
6-Dimethylaminopurine	1.1306	pos	164.093	2.83	2.625	3.042	2.888	2.992	2.984	2.496	2.578	2.382
Glycylprolylarginine	1.1384	pos	329.193	5.609	5.6	5.668	5.794	5.806	5.728	5.416	5.436	5.382
Delphinidin 3-caffeoylglucoside	1.1463	pos	672.106	5.025	5.04	5.044	5.079	5.075	5.078	4.8	4.775	4.988
Adenosine 3'-monophosphate	1.1541	pos	348.071	6.898	6.894	6.937	6.994	7.009	6.967	7.936	7.924	7.945
Ile Arg	1.1541	pos	288.203	5.763	5.8	5.799	6.704	6.743	6.713	5.92	5.918	5.961
Alanylarginine	1.1619	pos	228.146	6.319	6.313	6.371	6.281	6.287	6.253	6.014	6.017	6.042
2-Amino-3-oxoadipate	1.1698	pos	217.082	5.484	5.534	5.585	5.386	5.429	5.414	5.322	5.322	5.311
D-Octopine	1.1776	pos	247.14	5.278	5.272	5.354	5.511	5.491	5.469	5.219	5.233	5.23
Guanosine 5'-diphosphate (GDP)	1.1776	pos	444.032	3.913	3.928	3.932	3.967	3.964	3.966	3.84	3.663	3.652
Pentostatin	1.1776	pos	286.151	6.669	6.654	6.729	6.634	6.663	6.631	6.509	6.491	6.527
4-Aminophenol	1.1854	pos	110.061	5.77	5.801	5.847	5.928	5.965	5.963	5.597	5.603	5.706
Laudanosine	1.1854	pos	375.224	3.983	4.493	4.422	5.684	5.794	5.71	4.981	4.855	4.983
Val Glu	1.1854	pos	247.129	5.551	5.508	5.69	6.765	6.776	6.768	6.16	6.157	6.186
Lys Leu Gln	1.1933	pos	388.256	4.115	4.584	4.202	5.987	6.01	6.016	5.208	5.245	5.217
Acorafloxacin	1.1933	pos	420.173	5.776	5.81	5.848	5.678	5.698	5.661	5.514	5.564	5.546
Adenosine 5'-(trihydrogen diphosphate), 2'-(dihydrogen phosphate), P'.fwdarw.5'-ester with 3-(aminocarbonyl)-1-beta-D-ribofuranosylpyridinium, inner salt	1.2011	pos	372.545	3.912	3.927	3.931	3.966	3.962	3.965	5.784	5.797	5.817
Ala Val Lys	1.209	pos	317.219	6.073	6.098	6.167	6.721	6.746	6.711	6.124	6.109	6.125
Juglone glucoside	1.209	pos	711.129	5.087	5.102	5.106	5.14	5.137	5.139	5.761	5.604	5.699
Tetrahydrodipicolinate	1.209	pos	213.087	4.381	4.769	4.399	4.185	3.827	4.217	3.816	3.984	3.811
Ala Leu Lys	1.2403	pos	166.121	5.084	5.096	5.02	6.511	6.524	6.495	5.665	5.673	5.674
Guanidylic acid (guanosine monophosphate)	1.2403	pos	364.065	5.725	5.747	5.765	5.382	5.314	5.041	7.117	7.084	7.109
Gamma-Glutamylhydroxyproline	1.2403	pos	302.135	6.19	6.183	6.252	5.931	5.946	5.949	5.958	5.912	5.927
Tyrosyl-Lysine	1.2403	pos	310.176	4.852	4.884	4.82	6.69	6.696	6.699	5.867	5.835	5.864
Ectoine	1.2481	pos	184.108	5.444	5.434	5.433	5.011	4.997	5.04	5.049	4.989	5.043
Guanosine 3'-monophosphate	1.2481	pos	386.048	4.93	4.945	4.949	4.984	4.98	4.983	5.384	5.31	5.381
His Leu Gln	1.2481	pos	397.22	4.66	4.921	5.06	6.317	6.345	6.317	5.623	5.579	5.614
Cinncassiol E	1.2559	pos	381.187	5.87	5.951	6.028	5.566	5.574	5.5	5.633	5.614	5.594
L-2,3-Dihydrodipicolinate	1.2559	pos	187.071	5.256	5.388	5.416	5.392	5.396	5.356	5.415	5.392	5.441
2-Amino-3-(4-hydroxyphenyl)propanal	1.2638	pos	166.087	6.024	6.045	6.096	6.242	6.231	6.226	5.891	5.851	5.883
Norepinephrine	1.2716	pos	170.081	6.834	6.88	6.905	7.08	7.107	7.085	6.664	6.665	6.696
D-Glucaro-1,4-lactone	1.2716	pos	210.061	1.749	1.518	1.522	6.317	6.353	6.28	6.182	6.148	6.213
Glu Ala Lys	1.2716	pos	347.193	3.884	3.899	3.915	5.304	5.253	5.045	6.18	6.126	6.126
Gln Thr Gln	1.2716	pos	376.183	5.062	5.389	5.347	5.714	5.692	5.708	5.334	5.322	5.297
Pro Thr	1.2716	pos	217.119	5.572	5.598	5.646	6.17	6.179	6.187	5.734	5.697	5.729
Kinetin	1.2716	pos	233.113	5.743	5.797	6.169	6.088	6.075	6.092	4.776	4.825	4.779
Ala Glu Lys Ala	1.2794	pos	209.619	5.934	5.908	5.981	5.701	5.65	5.676	6.985	6.957	6.976
Beta-Alanyl-L-lysine	1.2794	pos	218.15	3.589	3.604	3.608	4.403	4.165	3.941	4.641	4.645	4.654
(2R,2'S)-Isobuteine	1.2794	pos	208.064	4.854	4.636	4.889	3.756	3.432	3.434	4.862	4.887	4.888
N5-Acetyl-N2-gamma-L-glutamyl-L-ornithine	1.2873	pos	304.15	5.517	5.681	5.753	6.06	5.965	6.098	6.139	6.111	6.127
3-Methylguanine	1.2873	pos	166.072	5.758	5.802	5.808	5.674	5.673	5.646	5.53	5.505	5.517
Val Glu Ser	1.2873	pos	334.161	3.89	3.905	4.208	5.846	5.834	5.805	5.179	5.067	5.145
Carbidopa	1.2951	pos	227.103	4.728	4.801	4.981	5.389	5.348	5.378	4.994	4.949	4.992
Argininic acid	1.3029	pos	158.093	7.084	7.119	7.169	6.388	6.43	6.41	6.897	6.894	6.907
Cedazuridine	1.3185	pos	146.042	3.926	3.941	3.946	3.98	3.977	3.979	4.698	4.67	4.627
2-Hydroxycinnamic acid	1.3263	pos	182.081	7.238	7.226	7.325	7.818	7.779	7.844	5.146	5.196	5.229
Fluocinolone	1.3263	pos	445.205	5.796	5.71	5.905	5.966	6.009	6.004	5.642	5.609	5.622
Kyotorphin	1.3263	pos	338.182	4.298	3.989	3.993	6.517	6.537	6.509	5.563	5.53	5.582
Thr Val Ala	1.3263	pos	290.171	4.706	4.721	4.725	4.759	4.756	4.758	4.992	4.952	4.747
Ophthalmic Acid	1.3263	pos	290.135	5.872	5.833	5.862	5.938	5.942	5.915	5.793	5.754	5.785
Phenol	1.3263	pos	95.0498	5.495	5.485	5.558	5.985	5.946	6.025	4.617	4.649	4.689
3-Hydroxybenzaldehyde	1.3263	pos	123.044	5.98	5.978	6.093	6.57	6.545	6.598	4.682	4.762	4.864
(2,5-Dioxopyrrolidin-1-yl) 5-(2-hydroxyethoxy)-4-oxopentanoate	1.3341	pos	274.092	6.554	6.593	6.581	6.321	6.342	6.326	6.369	6.357	6.364
(R)-(+)-2-Pyrrolidone-5-carboxylic acid	1.3341	pos	130.05	7.324	7.399	7.339	7.457	7.494	7.457	7.569	7.58	7.587
DL-Homoserine	1.3341	pos	84.0451	6.241	6.353	6.313	6.398	6.433	6.41	6.502	6.52	6.527
Ile Ser	1.3419	pos	219.134	5.796	5.678	5.868	7.159	7.183	7.157	6.376	6.365	6.361
Ser Val	1.3419	pos	205.119	5.451	5.389	5.421	6.937	6.985	6.937	6.2	6.171	6.185
Fenugreekine	1.3497	pos	664.117	6.58	6.595	6.599	6.633	6.63	6.633	7.669	7.652	7.665
Niacinamide	1.3497	pos	123.056	5.71	5.729	5.655	6.656	6.675	6.633	6.285	6.392	6.374
6-Thioinosine-5'-monophosphate	1.3497	pos	428.037	4.003	4.018	4.022	4.057	4.053	4.056	5.925	5.927	5.9
Ethenoadenosine	1.3575	pos	314.085	4.725	5.023	4.884	5.772	5.497	5.874	5.56	5.508	5.592
6-Maleimidocaproic acid	1.3575	pos	212.092	5.437	5.448	5.314	5.48	5.51	5.494	5.135	5.147	5.195
Dimethadione	1.3575	pos	152.032	4.954	4.993	4.889	5.407	5.428	5.51	5.605	5.621	5.737
Glutamic acid gamma-methyl ester	1.3654	pos	162.076	5.221	5.226	5.201	5.265	5.303	5.224	6.329	6.332	6.376
Cyclic ADP-Ribose	1.3654	pos	542.069	4.579	4.594	4.598	4.633	4.629	4.632	6.66	6.638	6.631
Oxdralazine	1.3732	pos	213.124	5.59	5.575	5.622	5.739	5.686	5.74	5.313	5.306	5.322
[Acetyl-[2-(5-methoxy-1H-indol-3-yl)ethyl]amino]oxy hydrogen sulfate	1.381	pos	345.078	4.949	4.964	4.968	5.003	4.999	5.002	5.172	5.105	5.134
L-Prolyl-4-hydroxy-L-prolin	1.3888	pos	261.145	6.095	6.142	6.138	6.059	6.08	5.942	5.165	5.194	5.157
Lys Ile Thr	1.3888	pos	361.245	4.789	4.804	4.809	5.744	5.771	5.701	4.582	4.539	4.549
Levetiracetam	1.3966	pos	203.139	4.64	4.655	4.659	4.693	4.69	4.693	4.479	4.458	4.448
Lys Ile Gly	1.428	pos	317.219	5.022	5.037	5.041	5.893	5.908	5.822	4.848	4.772	4.824
Diaminopimelic acid	1.4373	pos	232.129	5.597	5.583	5.494	6.398	6.468	6.347	5.854	5.864	5.87
1,3-Bis(tetrahydro-2-furanyl)-5-fluoro-2,4-pyrimidinedione	1.4373	pos	270.101	3.108	3.123	3.127	3.162	3.158	3.161	3.853	4.114	4.001
METAMITRON	1.4373	pos	235.119	7.797	7.808	7.82	7.9	7.93	7.891	7.515	7.523	7.521
N6-Acetyl-L-lysine	1.4373	pos	189.124	6.126	6.122	6.116	7.133	7.143	7.127	6.44	6.459	6.442
Epsilon-(Hexanoyl)lysine	1.457	pos	289.151	4.7	4.243	3.746	5.332	5.316	5.216	4.505	4.656	4.52
Glutaric acid	1.457	pos	174.076	3.731	3.746	3.75	3.785	3.781	3.784	4.409	4.424	4.475
Alpha-Acetyllysine	1.4693	pos	171.113	1.922	3.554	1.941	4.97	4.946	4.829	4.417	4.448	4.558
Nalbuphine	1.508	pos	375.225	4.481	4.58	4.197	5.642	5.794	5.54	4.626	4.385	4.597
Met Glu	1.5282	pos	279.101	3.759	3.774	3.778	5.493	5.51	5.392	4.669	4.676	4.638
Tyrosyl-alanyl-glycine	1.5282	pos	310.14	5.536	5.551	5.555	6.14	6.141	6.013	5.342	5.286	5.335
N(omega)-Hydroxyarginine	1.5282	pos	422.25	6.985	6.944	7.024	7.086	7.073	7.056	6.437	6.406	6.396
2'-Deoxyadenosine 3'-monophosphate	1.5282	pos	332.076	3.835	4.076	3.854	3.889	3.885	3.888	5.482	5.488	5.534
Tyr Thr	1.5282	pos	283.129	5.458	5.473	5.478	5.954	5.969	5.883	5.212	5.254	5.248
Methionyl-Serine	1.5282	pos	237.09	4.444	4.55	4.779	5.969	6.007	5.847	5.21	5.165	5.061
N2-Acetylornithine	1.536	pos	175.108	7.06	7.067	7.056	7.324	7.343	7.313	6.84	6.871	6.868
Febarbamate	1.536	pos	388.183	5.479	5.356	5.443	5.755	5.846	5.54	5.182	5.166	5.176
Val-gly	1.536	pos	157.097	4.751	4.717	4.639	5.187	5.201	5.219	4.61	4.656	4.675
(3S,5S)-3,5-Diaminohexanoate	1.536	pos	129.103	5.774	5.766	5.735	6.062	6.067	6.027	5.512	5.535	5.517
Gamma-L-Glutamyl-L-pipecolic acid	1.5586	pos	259.129	5.831	5.831	5.871	5.8	5.763	5.684	5.901	5.903	5.907
N-Acetyl-L-Glutamic Acid	1.5739	pos	190.071	3.55	3.777	3.57	3.604	3.601	3.603	5.051	5.032	5.012
Isoleucyl-Serine	1.5802	pos	260.161	5.752	5.781	5.663	7.344	7.373	7.316	6.66	6.655	6.666
Succinic acid	1.6032	pos	101.024	4.919	5.043	4.857	4.96	4.945	4.941	4.831	4.812	4.93
Ala Ile Arg	1.6109	pos	359.24	4.325	4.34	4.344	5.716	5.807	5.576	4.078	4.075	4.063
4-Methylbenzaldehyde	1.6492	pos	121.065	7.082	7.054	7.103	7.083	7.074	7.092	6.623	6.635	6.654
4-Hydroxycinnamic acid	1.657	pos	182.081	7.884	7.907	7.905	7.915	7.934	7.897	7.726	7.745	7.759
L-Threo-3-Phenylserine	1.657	pos	363.155	4.533	4.353	4.851	4.84	5.272	5.221	4.653	4.602	4.694
Glu Val	1.657	pos	247.129	5.303	5.306	5.238	7.002	6.987	6.977	6.231	6.218	6.247
2-Deoxystreptamine	1.657	pos	347.193	4.278	4.293	4.297	4.332	4.329	4.331	4.032	4.028	4.017
Adenosine 3',5'-diphosphate	1.6648	pos	428.037	3.969	3.984	3.989	4.023	4.02	4.022	5.378	5.56	5.514
Asp Val	1.6648	pos	233.113	6.139	6.177	6.122	6.453	6.452	6.417	6.065	6.078	6.088
1-[(1R,2R,3S,4S)-3-Hydroxy-4,7,7-trimethyl-2-bicyclo[2.2.1]heptanyl]-3-(4-methylphenyl)sulfonylurea	1.6726	pos	408.198	6.197	6.202	6.236	5.776	5.841	5.755	5.896	5.917	5.845
Benzoic Acid	1.6726	pos	123.044	6.646	6.667	6.675	6.667	6.692	6.657	6.471	6.496	6.509
Hydroxyethyl methacrylic acid	1.6726	pos	95.0498	6.1	6.118	6.105	6.122	6.134	6.104	5.94	5.965	5.988
PS(16:1(9Z)/20:5(7Z,9Z,11E,13E,17Z)-3OH(5,6,15))	1.6804	pos	436.715	5.958	6.195	5.95	5.916	5.89	5.793	5.919	5.944	5.885
N-Eicosapentaenoyl Glutamine	1.6804	pos	238.129	3.114	3.129	3.134	3.168	3.165	3.167	4.536	4.496	4.531
3-Pyroglutamylthiazolidine-4-carboxylic acid	1.6882	pos	277.085	5.442	5.364	5.439	4.395	4.162	4.217	4.671	4.742	4.823
L-Isoleucine	1.7035	pos	263.197	6.12	6.028	6.214	6.083	6.057	6.075	5.163	5.124	5.099
Ile Val Lys	1.7108	pos	359.265	4.699	4.714	4.718	5.567	5.568	5.513	4.453	4.516	4.52
Norleucine	1.7183	pos	132.102	8.885	8.873	8.866	8.761	8.747	8.77	8.334	8.361	8.381
Piperidine	1.7183	pos	86.0971	8.138	8.129	8.121	8.031	8.015	8.04	7.606	7.626	7.644
N-[(3a,5b,7a)-3-hydroxy-24-oxo-7-(sulfooxy)cholan-24-yl]-Glycine	1.7413	pos	574.247	6.325	6.278	6.423	6.384	6.381	6.389	6.052	6.072	6.086
Histidylmethionine	1.7413	pos	269.107	4.918	5.063	5.097	5.154	5.249	5.177	4.793	4.906	4.675
1-Methylguanine	1.7568	pos	166.072	5.219	5.166	5.245	4.015	4.011	4.014	4.755	4.879	4.866
3-Hydroxypyridine	1.7644	pos	96.045	3.807	4.15	3.722	3.291	3.636	3.589	4.278	4.214	4.341
Asn-Arg-Ala-Ile	1.7644	pos	495.266	5.414	5.536	5.153	5.93	5.965	5.886	5.327	5.282	5.312
2-Furancarboxaldehyde	1.7718	pos	138.055	4.654	4.669	4.673	4.707	4.704	4.707	4.408	4.636	4.648
Lys Leu His Glu	1.7718	pos	526.299	5.965	6.021	6.012	6.144	6.18	6.148	5.652	5.703	5.775
1-(6-Hydroxy-2-azabicyclo[2.2.1]heptane-3-carbonyl)pyrrolidine-2-carbonitrile	1.7718	pos	249.145	6.087	6.082	6.117	6.101	6.09	6.088	5.735	5.793	5.803
Ile Thr	1.7797	pos	233.15	4.779	5.005	4.696	6.451	6.454	6.435	5.855	5.884	5.865
Alpha-Ionol O-[arabinosyl-(1->6)-glucoside]	1.7797	pos	245.137	4.986	5.088	5.105	4.605	2.139	4.579	4.922	4.875	5.062
Linatine	1.7797	pos	242.114	6.427	6.392	6.432	5.979	5.941	5.979	6.021	6.04	6.074
Gly Lys Ile	1.7875	pos	317.219	5.518	5.539	5.487	5.911	5.93	5.91	5.218	5.146	5.287
Arg Leu Glu	1.7875	pos	417.246	4.614	4.891	4.931	6.047	6.083	6.041	5.101	5.191	5.132
(5Z)-7-[(1R,2R,5S)-5-Hydroxy-2-[(1E,3S,5Z)-3-hydroxyocta-1,5-dien-1-yl]-3-oxocyclopentyl]hept-5-enoylcarnitine	1.7875	pos	247.658	5.56	5.598	5.588	5.833	5.803	5.807	5.316	5.387	5.355
Arg Phe	1.7953	pos	322.188	4.842	5.07	4.991	6.077	6.124	6.083	5.371	5.351	5.353
Isoleucine glutamate	1.7953	pos	570.3	6.195	6.214	6.188	6.54	6.531	6.517	5.844	5.812	5.863
Lys Gln Ile	1.8031	pos	388.255	4.919	4.917	5.14	5.701	5.765	5.684	4.878	4.943	4.963
Gly Leu Arg	1.8031	pos	345.225	5.287	5.338	5.336	6.526	6.514	6.526	5.678	5.601	5.658
Ecgonine Ethyl Ester	1.8031	pos	258.109	5.245	5.25	5.27	4.507	4.412	4.738	4.938	4.907	5.003
6'-Hydroxybuspirone	1.811	pos	402.246	5.929	5.926	5.936	6.227	6.176	6.182	5.558	5.569	5.528
Goshonoside F2	1.811	pos	243.158	6.691	6.71	6.724	6.928	6.922	6.906	6.401	6.45	6.473
Cumambrin A	1.811	pos	289.141	5.738	5.792	5.784	5.409	5.586	5.41	5.517	5.6	5.596
(R)-2-Hydroxy-2H-1,4-benzoxazin-3(4H)-one	1.8188	pos	183.077	4.561	4.733	4.418	4.285	4.433	4.495	4.692	4.745	4.639
Difluprednate	1.8188	pos	526.263	6.253	6.293	6.269	6.356	6.333	6.255	5.989	6.074	6.047
PS(22:6(5Z,8E,10Z,13Z,15E,19Z)-2OH(7S, 17S)/14:1(9Z))	1.8188	pos	427.71	6.419	6.426	6.412	6.488	6.475	6.44	6.155	6.17	6.179
Prolyl-Valine	1.8188	pos	215.139	6.954	6.969	7.005	6.902	6.893	6.911	6.535	6.569	6.576
Stachyflin	1.8263	pos	430.194	6.503	6.482	6.493	6.718	6.708	6.65	6.249	6.253	6.256
Beta-Alanine	1.8263	pos	72.0452	3.168	3.183	3.187	3.221	3.218	3.221	2.922	2.918	2.907
Arginylglycine	1.8263	pos	501.231	6.327	6.319	6.368	6.482	6.486	6.462	6.079	6.077	6.1
DG(PGF2alpha/2:0/0:0)	1.8263	pos	471.293	6.634	6.626	6.671	6.888	6.867	6.859	6.332	6.355	6.382
Methotrexate	1.8263	pos	472.204	6.295	6.319	6.332	6.351	6.419	6.321	6.075	6.147	6.154
Ethinamate	1.8263	pos	209.129	6.503	6.488	6.531	6.532	6.512	6.54	6.105	6.143	6.159
Tyr Glu	1.8341	pos	311.124	1.798	1.813	1.817	5.918	5.913	5.87	5.295	5.3	5.378
(S)-beta-Aminoisobutyric acid	1.8341	pos	86.0608	6.036	6.029	6.063	5.952	5.952	5.948	5.755	5.799	5.822
Ustiloxin D	1.8341	pos	517.226	6.145	6.103	6.157	6.148	6.177	6.146	5.943	5.941	5.98
Neolinustatin	1.8341	pos	456.209	5.609	5.728	5.684	5.715	5.812	5.717	5.423	5.439	5.514
(S)-5'-Deoxy-5'-(methylsulfinyl)adenosine	1.8341	pos	314.092	5.499	5.466	5.58	5.123	5.231	5.124	4.992	5.089	5.054
His Ile Arg Glu	1.8419	pos	277.656	6.744	6.72	6.767	6.94	6.926	6.948	6.415	6.439	6.463
Thr Met	1.8419	pos	251.106	3.386	3.401	3.672	5.627	5.648	5.617	4.844	4.847	4.865
5-(p-Methylphenyl)-5-phenylhydantoin	1.8419	pos	574.247	6.713	6.747	6.796	6.778	6.791	6.747	6.502	6.506	6.539
Gossypetin 8-glucuronide 3-glucoside	1.8419	pos	329.07	2.489	2.469	2.473	2.507	2.669	2.61	4.899	4.817	4.85
Phenylalanyl-prolyl-arginine nitrile	1.8419	pos	444.209	5.438	5.469	5.514	5.509	5.477	5.338	5.263	5.277	5.253
Ptaquiloside	1.8419	pos	381.187	6.347	6.367	6.415	6.161	6.143	6.144	5.992	6.012	6.035
1-Pyrroline-4-hydroxy-2-carboxylate	1.8419	pos	259.093	5.736	5.842	5.796	5.677	5.667	5.638	5.843	5.875	5.898
Calcifediol lactone	1.8419	pos	237.135	5.62	5.589	5.627	5.613	5.589	5.534	5.216	5.211	5.181
Fludrocortisone acetate	1.8498	pos	422.214	6.344	6.321	6.397	6.11	6.133	6.097	5.959	5.967	5.974
1-Tert-Butyl 4-ethyl 3-oxopiperidine-1,4-dicarboxylate	1.8498	pos	271.14	4.825	4.648	4.936	3.966	4.082	3.647	4.344	4.577	4.432
CGMP	1.8498	pos	346.055	5.599	5.702	5.722	5.583	5.667	5.637	5.871	5.867	5.89
N-hydroxy-L-tryptophan	1.8498	pos	253.118	5.273	5.342	5.37	6.189	6.19	6.195	5.548	5.582	5.565
N-[(4-methoxyphenyl)methyl]-N-Pyridin-2-Ylglycine	1.8576	pos	305.15	5.801	5.776	5.865	5.572	5.5	5.523	5.412	5.42	5.415
Vidarabine	1.8654	pos	268.104	4.627	4.5	4.35	7.556	7.555	7.538	6.858	6.849	6.878
Cucurbitacin C	1.8654	pos	292.166	6.126	6.087	6.165	6.011	5.99	6.023	5.646	5.65	5.672
Leu Lys Thr	1.8654	pos	361.245	5.356	5.159	5.286	6.02	5.994	6.01	5.168	5.053	5.122
Histidinal	1.8654	pos	140.082	5.071	5.026	5.082	4.978	4.947	5.024	4.688	4.679	4.614
1-Pyrroline-5-carboxylic acid	1.8654	pos	96.045	4.411	4.526	4.433	4.281	3.894	4.246	4.623	4.69	4.697
7-Hydroxy-3',4',5,6-tetramethoxyflavone	1.8732	pos	323.091	3.868	3.883	3.887	3.922	3.918	3.921	3.622	3.71	3.707
4-Fluoro-1-[2-[(4-methyl-1-methylsulfonylpiperidin-4-yl)amino]acetyl]pyrrolidine-2-carbonitrile	1.8732	pos	388.183	5.477	5.554	5.605	5.799	5.741	5.82	5.301	5.347	5.281
Cibaric acid	1.8732	pos	388.208	6.317	6.273	6.329	6.127	6.008	6.07	5.817	5.857	5.868
N-Acetylmuramoyl-Ala	1.8732	pos	347.145	4.355	4.503	4.222	4.327	4.381	4.263	6.023	5.984	6.001
Arabinofuranosylthymine	1.8732	pos	300.119	6.159	6.145	6.247	4.524	4.244	4.23	5.521	5.516	5.55
Protoanemonin	1.8732	pos	138.055	4.238	4.43	3.957	4.124	4.079	4.394	5.073	5.087	5.131
(E)-Zeatin glucoside	1.881	pos	414.198	6.724	6.694	6.785	6.789	6.775	6.773	6.414	6.403	6.417
Lyciumoside VIII	1.881	pos	324.184	5.854	5.793	5.925	5.424	5.421	5.478	5.291	5.29	5.342
Ile Gln Ser	1.881	pos	347.193	5.6	5.397	5.457	6.376	6.407	6.358	5.705	5.69	5.685
Epsilon-(Carboxymethyl)lysine	1.881	pos	205.119	5.407	5.407	5.483	5.589	5.599	5.599	5.169	5.194	5.202
N-Myristoyl Histidine	1.881	pos	194.632	5.464	5.462	5.534	5.598	5.624	5.642	5.105	5.08	5.075
Gamma-Aminobutyric acid-betaxanthin	1.8888	pos	296.099	3.592	3.607	3.611	4.787	4.82	4.838	4.02	4.191	4.041
2-Amino-6-methyl-2,3,6,7-tetrahydro-1H-pteridin-4-one	1.8888	pos	214.13	4.685	4.344	4.44	4.366	4.482	4.602	4.02	3.818	3.905
Bz-Arg-OEt	1.8888	pos	320.182	5.762	5.474	5.582	5.79	5.765	5.745	4.978	4.992	4.941
Furylacryloylalanyllysine	1.8888	pos	355.198	6.001	5.962	6.064	6.083	6.045	6.032	5.665	5.646	5.607
Chloramphenicol palmitate	1.8888	pos	561.252	5.831	5.876	5.95	6.032	6.054	5.985	5.641	5.678	5.627
13,14-Dihydro-15-keto-PGE2	1.8888	pos	375.216	5.904	5.865	5.949	5.925	5.92	5.914	5.366	5.392	5.291
Dhlnl	1.8888	pos	290.171	5.151	5.076	5.146	6.178	6.184	6.17	5.414	5.454	5.434
Etiocholanolone glucuronide	1.8888	pos	234.134	5.935	5.95	5.967	5.594	5.426	5.581	5.573	5.546	5.563
2-Pyrroloylglycine	1.8888	pos	201.087	5.976	6.018	6.002	5.973	6.011	5.988	6.031	6.042	6.046
1-(2-Hydroxyethoxy)methyl-5-methyluracil	1.8967	pos	242.114	5.752	5.673	5.768	5.197	5.255	5.204	5.286	5.343	5.29
Pyridoxal	1.8967	pos	185.092	6.792	6.823	6.823	6.675	6.683	6.693	6.606	6.631	6.66
Valyllysine	1.8967	pos	228.171	6.478	6.426	6.489	6.305	6.307	6.311	5.949	5.958	5.944
CDP-DG(LTE4/16:1(9Z))	1.8967	pos	590.242	4.035	4.05	4.171	4.088	4.085	4.088	4.516	4.57	4.673
Salicyluric acid	1.8967	pos	237.087	5.429	5.339	5.473	4.577	4.64	4.282	5.121	5.159	5.123
Delta-Hydroxylysylnorleucine	1.8967	pos	274.176	5.352	5.327	5.382	5.807	5.828	5.787	5.207	5.216	5.211
DG(20:4(5Z,8Z,10E,14Z)-OH(12S)/0:0/2:0)	1.8967	pos	230.139	6.471	6.463	6.519	6.37	6.381	6.38	6.125	6.159	6.141
2-Acetolactate	1.8967	pos	174.076	3.5	3.515	3.519	3.553	3.55	3.552	3.706	3.844	3.964
Gibberellin A36	1.9045	pos	395.203	6.321	6.268	6.347	5.974	6.031	5.991	5.777	5.757	5.809
3-hydroxytetradecanedioylcarnitine	1.9123	pos	456.235	6.308	6.255	6.311	6.22	6.227	6.175	5.773	5.73	5.732
Folcidin	1.9123	pos	424.139	2.551	2.566	2.57	2.604	2.601	2.603	5.245	5.201	5.19
Phenylalanyllysine	1.9123	pos	294.181	4.342	4.782	4.073	6.741	6.744	6.752	5.892	5.895	5.918
PE(20:5(7Z,9Z,11E,13E,17Z)-3OH(5,6,15)/DiMe(9,3))	1.9123	pos	434.718	6.031	6.04	6.023	6.172	6.208	6.2	5.773	5.764	5.797
Galactosylhydroxylysine	1.9123	pos	307.15	4.805	4.263	4.309	4.667	4.508	4.746	5.119	5.139	5.143
Tryptophyl-Glycine	1.9123	pos	284.099	4.389	3.835	4.147	6.585	6.614	6.618	6.032	6.04	6.01
Ecgonine	1.9123	pos	227.139	5.808	5.823	5.86	5.899	5.864	5.869	5.453	5.447	5.511
Guanine	1.9123	pos	152.057	5.21	5.301	5.219	6.517	6.538	6.545	5.986	6.023	6.005
Thymine	1.9123	pos	127.05	4.882	4.869	4.903	4.753	4.755	4.725	4.718	4.785	4.815
Hypoxanthine	1.9202	pos	137.046	3.451	3.3	3.794	5.882	5.885	5.894	5.315	5.366	5.37
Felbamate	1.9202	pos	280.13	4.558	4.178	4.242	5.675	5.681	5.729	4.942	4.976	4.945
CDP-DG(a-15:0/i-12:0)	1.9202	pos	453.712	5.174	5.247	5.328	4.839	4.572	5.102	5.149	5.12	5.28
Isopropyl beta-D-glucoside	1.9202	pos	264.144	6.178	6.043	6.174	4.391	3.997	4.334	5.52	5.52	5.553
N-Acetylglutamine	1.9202	pos	230.114	5.89	5.862	5.923	6.283	6.269	6.307	5.871	5.875	5.868
N-Acetyl-L-glutamate 5-semialdehyde	1.9202	pos	156.066	4.776	4.818	4.812	4.509	4.443	4.172	4.652	4.597	4.749
5-Hydroxy-L-tryptophan	1.928	pos	221.092	5.993	5.919	6.013	5.411	5.464	5.53	5.615	5.636	5.683
Arginylproline	1.928	pos	254.161	7.589	7.548	7.588	7.546	7.556	7.566	7.177	7.187	7.208
Indole-3-acetamide	1.928	pos	175.087	4.748	4.549	4.802	3.964	3.512	4.14	4.505	4.535	4.539
Dalargin	1.928	pos	374.69	6.271	6.261	6.264	6.324	6.311	6.284	5.899	5.875	5.945
Gly Leu	1.9359	pos	189.124	6.718	6.683	6.707	7.138	7.143	7.156	6.487	6.517	6.534
Neamine	1.9359	pos	322.188	4.89	4.684	4.987	6.498	6.506	6.512	5.728	5.726	5.72
Ile Asp	1.9359	pos	247.129	5.765	5.684	5.763	5.983	6.093	6.091	5.731	5.74	5.747
Vignatic acid B	1.9359	pos	558.253	6.119	6.12	6.149	6.115	6.142	6.171	5.778	5.775	5.828
Gly Leu Gln	1.9359	pos	317.182	6.228	6.185	6.219	6.484	6.479	6.501	5.884	5.9	5.913
N-Hydroxy-L-tyrosine	1.9359	pos	239.103	5.719	5.715	5.68	6.036	6.086	6.09	5.578	5.614	5.612
N-Acetyl-1-methylhistidine	1.9437	pos	423.198	6.481	6.493	6.486	6.241	6.226	6.215	6.005	5.995	6.035
Glutarimide	1.9437	pos	155.082	7.096	7.119	7.106	7.084	7.087	7.107	6.872	6.893	6.942
3-Oxododecanoic acid	1.9437	pos	253.119	4.019	4.538	4.255	6.235	6.255	6.27	5.474	5.492	5.524
Demethoxyrapamycin	1.9437	pos	310.176	5.02	5.127	5.101	5.119	5.302	5.206	4.906	4.9	4.869
Capsicoside A1	1.9437	pos	320.176	6.301	6.288	6.335	6.334	6.357	6.387	5.891	5.87	5.915
Baptifoline	1.9437	pos	283.14	5.832	5.763	5.839	5.471	5.546	5.53	5.317	5.33	5.35
Cinncassiol C2	1.9515	pos	365.192	6.573	6.552	6.585	6.235	6.218	6.242	6.026	5.979	6.029
Isobutyramide	1.9515	pos	70.0659	4.47	4.374	4.471	4.627	4.629	4.665	4.175	4.285	4.313
Val Val	1.9515	pos	217.155	5.969	5.982	5.979	6.928	6.931	6.936	6.227	6.253	6.274
7,8-Dihydrovomifoliol 9-[apiosyl-(1->6)-glucoside]	1.9515	pos	543.242	6.728	6.737	6.766	6.735	6.791	6.78	6.406	6.404	6.446
4,4'-Dihydroxy-5,5'-diisopropyl-2,2'-dimethyl-3,6-biphenyldione	1.9515	pos	342.178	6.424	6.431	6.452	6.341	6.414	6.425	5.981	5.969	6.011
Leu Ser Glu	1.9515	pos	348.177	5.84	5.845	5.854	6.267	6.266	6.251	5.641	5.671	5.642
Pro Leu His	1.9593	pos	183.611	7.235	7.231	7.251	7.368	7.363	7.365	6.875	6.884	6.899
3-Hexen-1-ol	1.9593	pos	142.123	5.474	5.424	5.477	5.383	5.415	5.379	5.014	5.022	5.065
Isopetasoside	1.9593	pos	199.114	5.252	5.245	5.294	5.204	5.207	5.239	4.42	4.483	4.414
Soquinolol	1.9593	pos	329.182	6.762	6.739	6.783	6.798	6.812	6.817	6.336	6.302	6.369
Gluten exorphin A5	1.9593	pos	600.263	6.321	6.358	6.357	6.381	6.401	6.362	5.995	5.998	6.014
Mirogabalin	1.9593	pos	192.138	4.998	4.987	4.989	5.107	5.122	5.152	4.708	4.679	4.627
Ala Ile Gly	1.9593	pos	260.161	5.591	5.51	5.576	5.999	6.043	6.051	5.339	5.318	5.411
(2R,3Z)-Phycocyanobilin	1.9593	pos	586.284	5.597	5.66	5.691	6.095	6.134	6.145	5.398	5.394	5.422
Cichorioside D	1.9593	pos	588.264	6.37	6.373	6.419	6.369	6.369	6.356	6.007	5.986	6.035
Arginylarginine	1.9593	pos	344.227	3.794	3.809	3.813	3.848	3.845	3.847	3.548	3.544	3.533
Risbitin	1.9593	pos	267.134	5.297	5.236	5.28	6.105	6.111	6.111	5.367	5.385	5.423
(3S)-3-hydroxycyclocitral	1.9593	pos	213.087	5.613	5.656	5.626	5.646	5.656	5.667	5.511	5.535	5.525
Homo-L-arginine	1.9593	pos	188.128	5.881	5.878	5.9	5.577	5.57	5.587	5.358	5.395	5.413
Beta-D-Glucosamine	1.9593	pos	144.066	5.061	5.129	5.106	5.145	5.107	5.18	5.048	5.118	5.199
2,3-Diaminopyridine	1.9593	pos	110.072	5.312	5.334	5.321	5.445	5.439	5.447	4.956	4.975	4.983
PGP(PGD1/i-14:0)	1.9672	pos	448.217	5.754	5.701	5.8	5.847	5.701	5.681	5.74	5.745	5.821
(+)-gamma-Hydroxy-L-homoarginine	1.9672	pos	204.123	5.662	5.659	5.678	5.507	5.442	5.484	5.076	5.084	5.118
(+/-)-Mevalonolactone	1.9672	pos	131.071	5.848	5.837	5.859	4.309	4.042	4.182	5.225	5.241	5.284
Metoprolol acid	1.9672	pos	290.135	5.981	5.979	6.011	5.646	5.703	5.711	5.532	5.499	5.565
Physagulin D	1.9672	pos	333.167	5.776	5.767	5.819	5.458	5.488	5.52	5.206	5.229	5.165
4-Methyl-5-Thiazoleethanol	1.9672	pos	144.048	5.569	5.557	5.58	5.512	5.509	5.514	5.184	5.187	5.224
Val Val Ala	1.975	pos	288.192	3.881	2.824	4.179	5.698	5.72	5.688	4.944	4.945	4.919
Castanospermine	1.975	pos	379.208	6.329	6.26	6.309	5.988	6.015	6.065	5.675	5.697	5.677
Ac-Thr-D-Trp(CHO)-Phe-NMeBzl	1.975	pos	625.295	6.183	6.222	6.218	6.241	6.273	6.278	5.812	5.85	5.86
PIP(PGE2/22:3(10Z,13Z,16Z))	1.975	pos	551.263	5.945	5.963	5.976	5.753	5.691	5.739	5.701	5.607	5.695
PGP(i-14:0/PGE1)	1.9907	pos	895.427	4.973	4.988	4.993	5.027	5.024	5.026	5.996	5.985	5.979
(3S,8aS)-3-[(1R)-1-Hydroxyethyl]hexahydropyrrolo[1,2-a]pyrazine-1,4-Dione	2.0064	pos	199.108	6.627	6.645	6.638	6.569	6.559	6.586	6.363	6.377	6.405
Gamma-Glutamylproline	2.0064	pos	277.14	5.188	5.194	5.147	4.256	3.96	4.668	5.004	4.991	4.94
Deoxynivalenol	2.0064	pos	610.284	6.885	6.89	6.919	7.008	6.977	6.982	6.554	6.545	6.556
Nonioside B	2.0064	pos	631.276	6.067	6.11	6.163	5.842	5.769	5.728	5.707	5.673	5.536
CDP-DG(PGD1/18:2(9Z,11Z))	2.0064	pos	549.757	3.525	4.424	4.45	4.079	3.575	4.149	5.053	5.059	5.142
CDP-DG(22:6(4Z,8Z,10Z,13Z,16Z,19Z)-OH(7)/a-15:0)	2.0064	pos	536.737	5.699	5.845	5.744	5.539	5.62	5.348	5.439	5.378	5.355
PGP(18:1(12Z)-2OH(9,10)/i-14:0)	2.0064	pos	439.211	5.005	5.141	5.147	5.161	5.14	5.094	5.332	5.329	5.43
Aginoside progenin	2.0064	pos	398.208	5.929	5.967	5.961	6.138	6.126	6.087	5.636	5.613	5.613
2'-O-Methyladenosine	2.0144	pos	282.12	5.794	5.785	5.765	5.239	5.179	5.239	5.248	5.26	5.235
N-Succinyl-L,L-2,6-diaminopimelate	2.0144	pos	291.119	2.907	2.922	3.82	3.346	2.957	3.415	5.62	5.586	5.603
Homocitric acid	2.0222	pos	224.078	5.712	5.618	5.683	5.019	5.071	5.018	5.151	5.15	5.18
(S)-5-Amino-3-oxohexanoate	2.0222	pos	332.182	5.099	5.004	5.183	6.094	6.076	6.111	5.729	5.684	5.735
SENECIPHYLLINE	2.0222	pos	730.337	6.159	6.204	6.195	6.25	6.304	6.271	5.874	5.894	5.859
17-Ethynyl-16-fluoroestradiol	2.0222	pos	692.347	3.28	3.295	3.299	3.334	3.33	3.333	5.408	5.312	5.404
Rotigaptide	2.0301	pos	309.646	5.303	5.347	5.37	5.524	5.527	5.46	5.029	5.07	5.03
PA(12:0/TXB2)	2.0301	pos	376.191	5.98	5.97	6.013	5.942	5.9	5.888	5.5	5.52	5.478
Porphyrin a	2.0301	pos	411.217	6.87	6.866	6.916	6.991	6.964	6.956	6.455	6.482	6.454
Ile Val Ser	2.0301	pos	318.203	5.188	5.23	5.248	5.743	5.646	5.675	4.838	4.842	4.866
Leukotriene-D4	2.0301	pos	460.241	5.415	5.384	5.454	5.522	5.573	5.458	5.743	5.749	5.727
Troleandomycin	2.0301	pos	418.723	7.07	7.029	7.081	7.25	7.221	7.203	6.663	6.69	6.649
1-Piperideine-2-carboxylic acid	2.0301	pos	272.161	6.395	6.319	6.354	6.506	6.493	6.476	5.894	5.88	5.933
PS(18:3(9Z,12Z,15Z)/TXB2)	2.0379	pos	441.726	5.945	5.932	5.913	6.072	6.009	6.048	5.563	5.509	5.494
PIP(18:0/PGJ2)	2.0379	pos	499.252	6.513	6.461	6.519	6.582	6.565	6.587	6.116	6.16	6.14
Avapritinib	2.0379	pos	512.253	6.295	6.338	6.333	6.488	6.484	6.453	6.065	6.046	6.034
PIP(22:3(10Z,13Z,16Z)/18:1(9Z)-O(12,13))	2.0379	pos	534.26	6.364	6.344	6.394	6.459	6.456	6.419	6.05	6.053	6.003
Enkephalin L	2.0379	pos	556.274	6.482	6.441	6.469	6.54	6.533	6.546	6.104	6.101	6.106
Musabalbisiane C	2.0379	pos	533.234	3.954	4.316	4.077	5.095	5.14	5.129	5.272	5.185	5.19
Deforolimus	2.0379	pos	517.773	5.867	5.896	5.872	5.931	5.949	5.943	5.398	5.442	5.5
PIP(PGJ2/20:2(11Z,14Z))	2.0379	pos	511.252	6.585	6.642	6.657	6.759	6.728	6.731	6.321	6.325	6.312
N6-(1,2-Dicarboxyethyl)-AMP	2.0379	pos	464.082	4.088	4.103	4.107	4.141	4.138	4.141	3.841	3.838	3.826
Ser Ile Thr	2.0379	pos	320.182	5	4.254	3.925	5.911	5.942	5.916	4.893	5.112	5.004
Ser Leu	2.0457	pos	219.134	5.316	5.259	5.253	6.577	6.573	6.569	5.557	5.547	5.66
PA(PGJ2/18:1(11Z))	2.0457	pos	399.218	5.373	5.472	5.495	5.702	5.603	5.691	5.027	4.994	5.009
Physapubenolide	2.0535	pos	528.267	6.251	6.165	6.201	5.893	5.898	5.907	5.643	5.522	5.584
Tuberoside J	2.0535	pos	390.212	6.799	6.764	6.795	6.899	6.887	6.901	6.36	6.328	6.345
Hydroxybuprenorphine	2.0535	pos	264.637	6.024	5.947	5.991	5.547	5.549	5.541	5.282	5.246	5.263
PS(TXB2/22:6(4Z,7Z,10Z,13Z,16Z,19Z))	2.0614	pos	483.736	6.154	6.171	6.138	6.308	6.286	6.297	5.824	5.813	5.797
TRIMETHYLCOLCHICINIC ACID	2.0614	pos	728.322	5.924	5.969	5.908	5.902	5.905	5.869	5.657	5.56	5.549
Asp Val Lys Glu	2.0614	pos	490.251	5.56	5.579	5.54	5.374	5.486	5.391	5.972	5.987	5.99
PG(PGF2alpha/22:6(4Z,7Z,10Z,13Z,16Z,19Z))	2.0614	pos	469.241	6.018	5.982	5.952	6.047	6.044	6.076	5.557	5.515	5.594
LYSERGAMIDE	2.0614	pos	281.148	4.645	4.908	4.366	6.274	6.292	6.318	6.884	6.898	6.897
Trigonelline	2.0614	pos	138.055	2.916	2.931	2.936	2.97	3.073	2.969	4.267	4.36	4.275
PGP(PGE1/i-14:0)	2.0692	pos	448.217	3.773	4.011	2.023	2.057	4.571	4.325	5.27	5.167	5.122
Pisumoside B	2.0692	pos	693.33	5.009	5.305	5.109	4.832	5.392	4.942	6.142	6.121	6.132
Lysylproline	2.0768	pos	244.166	5.199	5.217	5.204	5.386	5.352	5.379	4.688	4.663	4.657
Docosahexaenoic acid	2.0768	pos	373.209	5.906	5.877	5.893	5.969	5.963	5.988	5.533	5.515	5.579
Deoxypyridinoline	2.0768	pos	430.23	6.223	6.256	6.247	6.418	6.394	6.417	5.913	5.882	6.005
Olitorin	2.0846	pos	696.332	6.507	6.45	6.468	6.508	6.507	6.563	6.152	6.132	6.19
Penitrem B	2.0846	pos	292.674	5.769	5.763	5.685	5.886	5.856	5.8	5.381	5.38	5.477
Peridinin	2.0846	pos	669.321	6.231	6.215	6.238	6.363	6.296	6.367	5.923	6.009	5.82
[Leu8,des-Arg9]bradykinin	2.0846	pos	446.736	6.549	6.53	6.559	6.679	6.62	6.658	6.25	6.235	6.273
Ala Ile	2.0846	pos	203.139	5.586	5.387	5.442	6.443	6.433	6.414	5.771	5.767	5.844
Glu Ile Ala His Gly	2.0923	pos	526.263	6.143	6.226	6.208	6.527	6.507	6.528	6.034	6.091	6.049
Gamma-Glutamylmethionine	2.0923	pos	279.101	4.343	4.765	4.368	3.527	3.813	4.136	7.532	7.558	7.597
Glutamylvaline	2.0923	pos	247.129	5.321	5.266	5.189	5.245	5.284	5.129	5.276	5.207	5.303
LysoPC(22:6(4Z,7Z,10Z,13Z,16Z,19Z)/0:0)	2.0923	pos	612.299	6.581	6.635	6.6	6.707	6.707	6.676	6.341	6.289	6.321
(2R)-2-Acetamido-6-hydroxy-2-(sulfanylmethyl)hex-3-enoic acid	2.0923	pos	216.069	4.436	4.451	4.455	4.489	4.486	4.489	4.988	5.196	5.106
(S)-Actinidine	2.0923	pos	165.139	5.471	5.454	5.521	4.832	4.951	4.858	4.848	4.784	4.984
Maltol	2.0923	pos	168.066	4.109	4.124	4.129	4.163	4.16	4.162	5.05	5.141	5.062
Putreanine	2.0923	pos	126.116	5.708	5.814	5.717	5.68	5.674	5.692	5.575	5.609	5.636
Leu Thr Ala	2.1	pos	286.176	5.92	5.817	5.853	6.361	6.355	6.37	5.726	5.716	5.786
6-Hydroxy-3,4-dihydro-2(1H)-quinolinone	2.1	pos	181.097	5.848	5.783	5.849	5.417	5.492	5.499	5.384	5.389	5.447
Benzene oxide	2.1	pos	95.0498	6.016	6.015	6	5.975	6.004	6.012	5.78	5.832	5.857
Macrophorin A	2.1	pos	405.198	5.136	5.214	5.391	5.354	5.398	5.113	5.236	5.292	5.447
Marinobufagenin	2.1	pos	414.235	6.605	6.548	6.567	6.664	6.641	6.642	6.25	6.266	6.301
(2-Phenylacetyl) (2R)-2,5-diaminopentanoate	2.1	pos	501.267	6.067	6.065	6.11	6.161	6.167	6.157	5.812	5.855	5.821
Acetyl-Ser-Asp-Lys-Pro	2.1	pos	488.236	4.998	5.082	5.157	4.822	4.791	5.014	4.702	4.665	4.701
Erinapyrone A	2.1	pos	107.05	6.001	6.003	6.006	6	6.005	6.006	5.735	5.816	5.808
Cyclohexa-2,4-dienylmethanol	2.1	pos	93.0705	5.329	5.381	5.327	5.326	5.346	5.28	5.148	5.2	5.238
Leucyl-Glutamine	2.1077	pos	582.325	6.712	6.685	6.651	6.671	6.703	6.697	6.348	6.378	6.426
Bioepiderm	2.1077	pos	245.096	5.844	5.722	5.85	5.418	5.422	5.474	5.299	5.384	5.378
3-Methyl-1-phenyl-1-butanone	2.1077	pos	163.112	5.496	5.496	5.472	5.519	5.468	5.539	5.199	5.219	5.263
2-Methylbenzaldehyde	2.1077	pos	121.065	5.681	5.694	5.661	5.707	5.7	5.702	5.441	5.48	5.478
Vanoxerine	2.1153	pos	237.124	4.726	4.558	4.745	5.97	6.035	6.014	5.396	5.436	5.431
Phe Gly	2.1153	pos	223.108	5.623	5.664	5.646	6.349	6.387	6.367	5.784	5.828	5.829
1-[2-(benzylamino)-2-oxoethyl]piperidine-4-carboxamide	2.1232	pos	276.171	6.271	6.236	6.28	6.051	6.125	6.109	5.883	5.929	5.951
Helenalin	2.1232	pos	301.083	4.141	4.156	4.16	4.195	4.192	4.194	3.895	3.891	3.88
Ala Val Thr	2.1232	pos	290.171	5.686	5.629	5.722	6.144	6.131	6.173	5.629	5.649	5.67
3-Carbamoyl-2-phenylpropionaldehyde	2.1232	pos	211.108	5.577	5.616	5.594	5.564	5.503	5.598	5.415	5.49	5.512
Prolyl-Gamma-glutamate	2.131	pos	487.252	6.275	6.286	6.293	6.357	6.361	6.382	6.004	6.025	6.034
Milbemycin alpha9	2.131	pos	679.353	6.58	6.55	6.574	6.641	6.632	6.652	6.11	6.111	6.176
Cloversaponin I	2.131	pos	328.192	5.788	5.899	5.894	5.936	5.959	5.953	5.598	5.705	5.692
Asn Leu	2.131	pos	246.145	5.917	5.883	5.852	6.578	6.593	6.578	5.954	5.967	5.991
Gln Ser Ile	2.1385	pos	347.192	5.881	5.884	5.91	5.975	5.949	5.931	5.528	5.543	5.528
Prolyl-Alanine	2.1385	pos	219.134	6.538	6.497	6.527	6.908	6.931	6.942	6.48	6.52	6.561
11-Dodecenoic acid	2.1385	pos	243.134	5.37	5.392	5.445	5.74	5.723	5.725	5.311	5.212	5.322
3'-Deoxythymidine	2.1463	pos	227.103	6.324	6.33	6.336	6.319	6.327	6.348	6.204	6.213	6.249
(3R)-3-Hydroxy-N-[(3S)-2-oxooxolan-3-yl]butanamide	2.1463	pos	229.119	5.489	5.495	5.533	5.59	5.58	5.52	5.092	5.184	5.133
CDP-DG(22:6(4Z,7Z,10Z,13Z,16Z,19Z)/20:2(11Z,14Z))	2.1463	pos	561.762	6.503	6.576	6.544	6.425	6.447	6.463	6.312	6.42	6.419
Nemifitide	2.1463	pos	736.364	6.678	6.679	6.686	6.748	6.764	6.766	6.377	6.336	6.415
Tetraxetan	2.1463	pos	446.225	6.526	6.526	6.525	6.605	6.588	6.583	6.216	6.259	6.236
Ac-Pro-Gly-Pro-OH	2.1463	pos	344.182	6.942	6.926	6.927	7.019	7	7.019	6.528	6.557	6.564
Formyl-5-hydroxykynurenamine	2.1463	pos	226.119	5.616	5.646	5.68	5.03	4.998	4.974	5.013	5.104	5.077
Congmunoside X	2.1541	pos	634.319	6.712	6.727	6.715	6.616	6.577	6.654	6.276	6.317	6.327
Phenethylamine	2.1541	pos	122.097	5.172	5.224	5.205	5.141	5.122	5.156	4.762	4.85	4.856
Sacubitrilat	2.162	pos	401.204	5.854	5.822	5.939	5.932	5.916	5.944	5.396	5.39	5.45
Asp Leu Ser	2.162	pos	334.161	5.66	5.692	5.685	5.51	5.483	5.427	5.146	5.186	5.132
Phenethylamine glucuronide	2.162	pos	298.129	5.858	5.74	5.863	1.092	1.089	1.091	5.118	5.08	5.116
Neosaxitoxin	2.162	pos	280.118	5.51	5.384	5.576	2.948	2.677	2.68	4.634	4.494	4.741
Morpholino	2.1698	pos	70.0659	4.54	4.565	4.502	4.768	4.698	4.686	4.202	4.268	4.292
Arg Val Leu	2.1698	pos	387.272	4.056	4.071	4.075	6.098	6.08	6.094	5.292	5.309	5.214
Lotusine	2.1776	pos	315.182	5.797	5.77	5.827	5.76	5.762	5.735	5.326	5.405	5.347
Gibberellin A19	2.1776	pos	385.161	5.898	5.872	5.927	5.641	5.571	5.608	5.336	5.276	5.34
Glycyl-histidyl-arginyl-proline	2.1854	pos	529.263	6.881	6.879	6.901	6.991	6.929	6.94	6.488	6.467	6.477
Bleomycin PEP	2.1854	pos	748.288	4.059	4.074	4.078	4.569	4.27	4.569	3.813	3.809	3.798
Gamma-Glutamyltyrosine	2.1854	pos	311.124	5.82	5.963	5.981	5.837	5.791	5.801	5.622	5.611	5.541
Asp Ile	2.1932	pos	247.129	5.432	5.464	5.427	6.228	6.203	6.189	5.542	5.538	5.517
Heliangin	2.1932	pos	395.203	6.236	6.265	6.241	6.093	5.986	6	5.691	5.65	5.623
Idrapril	2.1932	pos	276.156	4.724	4.682	4.69	5.347	5.334	5.351	4.704	4.702	4.701
Dattelic acid	2.2011	pos	378.115	2.518	2.533	2.537	2.572	2.568	2.571	5.582	5.591	5.586
Thr Leu	2.2011	pos	233.15	5.669	5.624	5.658	7.012	6.992	7.004	6.254	6.277	6.289
Ile Val	2.2011	pos	231.171	6.45	6.429	6.437	7.32	7.282	7.299	6.584	6.571	6.587
D-Alanyl-l-alanine	2.2089	pos	125.071	5.498	5.498	5.513	5.282	5.21	5.244	4.921	4.963	4.973
Isokobusone	2.2089	pos	267.134	5.91	5.911	5.936	5.745	5.728	5.751	5.42	5.442	5.44
Gly-Ile	2.2089	pos	189.124	7.124	7.118	7.139	7.294	7.276	7.289	6.726	6.756	6.76
3-O-Demethylfortimicin A	2.2089	pos	414.235	6.815	6.827	6.831	6.92	6.875	6.896	6.42	6.425	6.41
Hexazinone	2.2089	pos	270.193	6.789	6.772	6.799	6.688	6.637	6.667	6.327	6.309	6.325
Glutarate semialdehyde	2.2167	pos	158.081	5.504	5.521	5.546	5.462	5.436	5.446	5.259	5.278	5.323
5-Hydroxyindoleacetic acid	2.2167	pos	224.092	5.444	5.435	5.472	5.164	5.095	5.094	4.862	4.896	4.921
17-phenyl-18,19,20-trinor-prostaglandin E2	2.2167	pos	400.219	6.482	6.515	6.515	6.65	6.609	6.606	6.133	6.156	6.152
Thioapfelsaure	2.2245	pos	176.038	3.666	3.681	3.685	3.719	3.716	3.719	3.42	3.416	3.457
(2S)-2-Amino-5-[(2R)-2-amino-3-sulfanylpropanoyl]oxy-5-oxopentanoic acid	2.2245	pos	215.049	5.659	5.642	5.671	5.765	5.742	5.781	5.312	5.296	5.324
Gamma-Glutamylglycine	2.2245	pos	169.061	4.98	5.01	4.971	5.085	5.046	5.091	4.566	4.671	4.612
3-Amino-3-methyl-N-[(3R)-2-oxo-1-[[4-[2-(2H-tetrazol-5-yl)phenyl]phenyl]methyl]-4,5-dihydro-3H-1-benzazepin-3-yl]butanamide	2.2323	pos	527.283	6.723	6.743	6.745	6.852	6.801	6.838	6.354	6.349	6.354
Ketotrilostane	2.2323	pos	655.378	5.697	5.675	5.72	5.924	5.833	5.845	5.299	5.281	5.299
2-Hydroxycineol	2.2323	pos	215.103	5.215	5.219	5.258	5.066	5.075	5.082	4.962	5.041	5.002
Leu Val Thr	2.2323	pos	332.218	5.056	5.103	5.075	6.311	6.254	6.271	5.483	5.461	5.442
Trinexapac-ethyl	2.2323	pos	285.135	6.319	6.321	6.331	6.318	6.266	6.292	5.915	5.92	5.923
2-Keto-6-aminocaproate	2.2401	pos	187.108	5.143	5.114	5.186	5.239	5.169	5.209	4.791	4.807	4.791
2-[(N,N-diethylglycyl)amino]-3-Methylbenzoic Acid	2.2401	pos	229.134	5.497	5.5	5.49	4.918	5.014	4.887	4.912	4.886	4.921
Leu Val Ala	2.2401	pos	302.208	3.581	3.596	3.741	5.647	5.579	5.585	4.786	4.714	4.662
PI(6 keto-PGF1alpha/16:1(9Z))	2.2401	pos	473.248	6.365	6.4	6.367	6.237	6.154	6.163	5.9	5.896	5.847
3-[[(2S)-2,4-Dihydroxy-3,3-dimethylbutanoyl]amino]propanoic acid	2.2401	pos	220.118	4.649	4.637	4.734	5.828	5.798	5.812	5.587	5.571	5.572
Arg-Thr-Lys-Arg	2.2401	pos	598.321	5.982	6.002	6.02	6.243	6.121	6.136	5.656	5.621	5.643
CDP-DG(PGF1alpha/i-20:0)	2.2401	pos	577.785	6.434	6.36	6.375	6.087	6.015	6.075	5.911	5.878	5.873
4-Pyridoxic acid	2.2401	pos	408.144	4.086	4.101	4.105	4.139	4.136	4.138	4.854	4.913	4.802
Phaseolic acid	2.2401	pos	304.177	6.298	6.291	6.294	6.22	6.165	6.168	5.886	5.848	5.873
Polymyxin	2.248	pos	576.303	7.029	7.055	7.025	7.246	7.203	7.22	6.718	6.671	6.697
Abbott-195773	2.248	pos	383.72	6.387	6.393	6.401	6.419	6.347	6.392	5.891	5.879	5.873
(S)-3-{4-[2-(5-Methyl-2-phenyl-oxazol-4-yl)-ethoxy]-phenyl}-2-propylamino-propionic acid	2.248	pos	441.235	6.12	6.091	6.089	6.14	6.088	6.139	5.655	5.632	5.622
Glu Leu	2.2558	pos	261.145	5.643	5.622	5.638	6.86	6.816	6.823	6.047	6.046	6.062
Nicotinamide riboside	2.2558	pos	552.231	6.572	6.603	6.548	6.64	6.568	6.568	6.293	6.256	6.293
Melagatran	2.2558	pos	394.227	5.845	5.807	5.884	5.512	5.377	5.44	5.267	5.18	5.264
Nopalinic acid	2.2637	pos	304.151	5.665	5.676	5.681	5.552	5.538	5.605	5.207	5.235	5.209
Midodrine	2.2637	pos	572.269	6.465	6.491	6.473	6.581	6.509	6.496	6.144	6.15	6.155
Glucosylgalactosyl hydroxylysine	2.2637	pos	519.239	6.55	6.585	6.548	6.624	6.56	6.56	6.16	6.152	6.145
Indan-1-ol	2.2715	pos	176.107	4.994	5.005	4.96	4.719	4.712	4.743	4.479	4.412	4.438
Xanthoxylin	2.2715	pos	238.108	5.303	5.297	5.287	4.814	4.704	4.841	4.689	4.673	4.693
Isoleucyl-Lysine	2.2793	pos	242.187	5.759	5.74	5.749	5.645	5.589	5.633	5.209	5.224	5.231
PS(LTE4/22:5(7Z,10Z,13Z,16Z,19Z))	2.2871	pos	508.257	6.158	6.183	6.16	5.936	5.905	5.921	5.633	5.631	5.586
Ser Asp Ile	2.2949	pos	334.161	5.424	5.438	5.395	5.575	5.575	5.553	5.119	5.132	5.161
Tyr-tyr	2.2949	pos	345.145	4.567	4.582	4.586	5.569	5.524	5.567	4.676	4.716	4.679
Ala Phe Gly	2.2949	pos	294.145	5.423	5.415	5.402	5.658	5.592	5.613	5.046	5.026	5.028
N(epsilon)-(carboxyethyl)lysine	2.2949	pos	219.134	5.923	5.901	5.925	6.093	6.045	6.105	5.516	5.504	5.537
Senecionine N-oxide	2.3028	pos	720.369	5.731	5.821	5.73	5.845	5.816	5.846	5.415	5.411	5.436
(3S)-3,6-Diaminohexanoate	2.3096	pos	129.103	4.732	4.729	4.701	5.241	5.18	5.246	4.465	4.547	4.571
Gly Val Val	2.3096	pos	274.176	5.824	5.768	5.771	6.518	6.474	6.513	5.789	5.769	5.762
PG(16:1(9Z)/22:6(4Z,7Z,10Z,13Z,16Z,19Z))	2.3096	pos	419.233	5.896	5.93	5.885	6.178	6.119	6.118	5.65	5.586	5.655
Isorhynchophylline	2.3096	pos	402.235	6.398	6.417	6.403	6.486	6.458	6.472	5.972	5.975	5.981
Prolyl-phenylalanyl-arginine-4-nitroanilide	2.3096	pos	602.279	6.609	6.663	6.626	6.602	6.576	6.543	6.268	6.253	6.249
PS(PGJ2/15:0)	2.3096	pos	411.728	5.615	5.634	5.573	5.701	5.681	5.722	5.104	5.102	5.228
Epothilone C	2.3175	pos	239.637	4.983	4.943	4.924	5.136	5.124	5.164	4.641	4.55	4.519
Abacavir	2.3175	pos	304.186	5.063	5.203	5.149	5.629	5.59	5.629	4.873	5.005	4.895
CDP-DG(20:3(8Z,11Z,14Z)-2OH(5,6)/20:3(5Z,8Z,11Z))	2.3175	pos	565.752	5.565	5.837	5.577	5.741	5.798	5.825	5.728	5.71	5.76
S-(9-deoxy-delta12-PGD2)-glutathione	2.3175	pos	657.328	6.103	6.105	6.068	6.145	6.13	6.115	5.626	5.586	5.71
Pisumoside A	2.3175	pos	855.385	5.957	6.019	5.986	5.976	5.851	5.878	5.594	5.62	5.654
Taxine B	2.3175	pos	606.299	6.077	6.126	6.043	5.896	5.848	5.923	5.55	5.415	5.445
Arphamenine B	2.3175	pos	369.214	5.261	5.278	5.26	5.329	5.262	5.282	4.856	4.76	4.656
N4-Acetylcytidine	2.3175	pos	318.13	6.541	6.571	6.557	6.662	6.624	6.623	6.211	6.19	6.204
L-3-Aminodihydro-2(3H)-furanone	2.3253	pos	244.13	6.316	6.318	6.334	6.407	6.395	6.405	5.917	5.904	5.925
Astromicin	2.3253	pos	428.251	6.991	6.997	7.002	7.072	7.029	7.062	6.588	6.567	6.594
Gly Gly Leu	2.3253	pos	246.145	5.831	5.838	5.839	6.059	5.996	6.023	5.499	5.491	5.518
Cilengitide	2.3331	pos	588.3	6.101	6.185	6.121	6.08	5.994	5.997	5.592	5.601	5.657
(2R)-2-[[(1R,3S,4S)-3-[[4-(5-Benzyl-2-ethylpyrazol-3-yl)piperidin-1-yl]methyl]-4-(3-fluorophenyl)cyclopentyl]-methylamino]-3-methylbutanoic acid	2.3409	pos	613.331	6.125	6.14	6.135	6.256	6.212	6.222	5.766	5.741	5.813
Riboprine	2.3409	pos	399.177	5.82	5.811	5.849	5.578	5.391	5.517	5.261	5.249	5.193
Baikiain	2.3409	pos	255.134	5.52	5.562	5.5	5.193	5.125	5.183	5.055	5.05	5.035
Glu Val Val	2.3487	pos	346.198	3.638	3.712	2.685	5.909	5.936	5.962	5.096	5.031	5.052
Alpha-Methyltryptamine	2.3487	pos	175.123	5.219	5.265	5.283	4.914	4.806	4.95	4.735	4.71	4.717
Ephedrine	2.3487	pos	148.112	4.819	4.885	4.779	4.394	4.346	4.465	4.123	4.321	4.201
Validamycin A	2.3565	pos	515.247	6.092	6.15	6.127	6.083	6.075	6.023	5.709	5.646	5.715
Ser Gly Leu	2.3565	pos	276.156	5.232	5.352	5.245	5.799	5.775	5.826	5.139	5.164	5.194
CDP-DG(18:3(9Z,12Z,15Z)/18:1(9Z)-O(12,13))	2.3644	pos	519.746	5.682	5.741	5.76	5.251	5.265	5.099	6.408	6.396	6.41
P-Aminobenzoic acid	2.3644	pos	138.055	5.041	5.098	5.092	4.877	4.845	4.856	4.888	4.913	4.954
N-Acetyldjenkolic acid	2.3644	pos	297.058	4.27	4.285	4.289	4.323	4.32	4.322	4.023	4.233	4.291
12-Oxo-c-LTB3	2.3644	pos	659.337	5.691	5.828	5.738	5.898	5.891	5.908	5.354	5.2	5.431
Valylthreonine	2.3644	pos	201.124	6.121	6.149	6.142	6.284	6.27	6.289	5.828	5.846	5.85
Thyrotropin-releasing factor	2.3644	pos	385.161	5.796	5.787	5.824	5.575	5.549	5.565	5.26	5.233	5.25
Glu Val Lys	2.3644	pos	375.224	5.719	5.714	5.718	5.791	5.775	5.832	5.257	5.214	5.229
Val Leu	2.3644	pos	231.171	6.15	6.158	6.139	7.302	7.275	7.31	6.519	6.522	6.541
Ala Val Val	2.3722	pos	288.192	3.48	3.495	3.499	5.446	5.421	5.435	4.622	4.445	4.509
Glutaminylproline	2.3722	pos	528.279	6.227	6.249	6.226	6.309	6.262	6.273	5.866	5.831	5.854
Lanopepden	2.3722	pos	543.278	6.057	6.104	6.084	6.171	6.154	6.145	5.709	5.656	5.752
Cis-Zeatin-7-N-glucoside	2.3722	pos	423.2	5.758	5.744	5.74	5.739	5.738	5.796	5.297	5.236	5.23
Ile Tyr	2.38	pos	295.166	4.458	4.113	3.647	6.245	6.23	6.26	5.47	5.453	5.467
4-Hydroxyretinoic acid	2.38	pos	361.172	5.653	5.701	5.672	5.638	5.607	5.622	5.141	5.152	5.206
N-Myristoyl Asparagine	2.38	pos	387.224	5.493	5.505	5.518	5.559	5.496	5.604	4.981	4.952	5.044
Tobramycin	2.38	pos	531.278	6.721	6.737	6.729	6.825	6.81	6.851	6.36	6.348	6.377
(S,E)-Zearalenone	2.38	pos	678.322	6.235	6.237	6.267	6.264	6.258	6.315	5.749	5.772	5.749
Cilastatin	2.38	pos	376.187	6.27	6.284	6.287	6.294	6.266	6.309	5.914	5.853	5.88
Leu Gly Ala Pro Gly	2.3957	pos	414.235	6.824	6.813	6.838	6.901	6.872	6.916	6.421	6.391	6.391
Ile Met	2.3957	pos	263.143	4.609	4.617	4.592	6.325	6.289	6.308	5.503	5.496	5.475
N-Acetyllactosamine	2.3957	pos	348.129	4.311	4.326	4.331	4.365	4.362	4.364	4.193	4.154	4.302
PGP(18:1(12Z)-2OH(9,10)/18:1(9Z))	2.4114	pos	466.241	5.729	5.741	5.733	5.687	5.661	5.695	5.256	5.233	5.047
Gly Phe	2.4192	pos	223.108	6.008	5.989	6.03	6.92	6.902	6.935	6.159	6.144	6.177
3-Ethyl-2-methoxypyrazine	2.4192	pos	139.087	6.559	6.478	6.571	5.806	5.599	5.765	5.828	5.829	5.867
3'-DEOXY-3'-FLUOROTHYMIDINE	2.4192	pos	277.119	5.353	5.388	5.394	5.853	5.802	5.845	5.364	5.348	5.299
S-Methyl-5'-thioadenosine	2.4192	pos	298.097	3.576	3.893	3.484	6.635	6.617	6.61	6.01	5.992	5.991
Penbutolol	2.4192	pos	314.208	5.375	5.344	5.402	5.841	5.802	5.828	5.166	5.15	5.119
Dihydrotestosterone diglucuronide	2.4192	pos	660.32	5.982	6.023	6.055	6.099	6.095	6.145	5.713	5.649	5.617
Dansylcadaverine	2.4271	pos	318.166	6.23	6.234	6.246	6.549	6.521	6.542	5.957	5.928	5.958
PI(22:2(13Z,16Z)/TXB2)	2.4271	pos	343.198	6.365	6.32	6.379	6.442	6.419	6.453	5.941	5.898	5.903
Hydroxyprolyl-Valine	2.4271	pos	213.124	6.102	6.115	6.129	6.135	6.121	6.15	5.708	5.704	5.743
Leu Leu Glu	2.4343	pos	374.229	4.739	4.754	4.759	5.556	5.526	5.58	4.537	4.49	4.642
Ser Glu Leu	2.4343	pos	348.177	5.825	5.834	5.829	6.319	6.307	6.308	5.692	5.67	5.634
Trans-3-hydroxy-L-proline	2.4343	pos	304.151	5.209	5.204	5.217	5.119	5.125	5.097	4.94	4.907	4.902
Diamidino-2-phenylindole	2.4421	pos	572.305	6.03	5.959	6.003	6.026	5.983	6.05	5.495	5.452	5.494
N-Docosahexaenoyl Asparagine	2.4421	pos	506.298	6.246	6.239	6.234	6.334	6.334	6.364	5.854	5.791	5.758
Venlafaxine	2.4421	pos	341.219	5.832	5.823	5.815	5.954	5.905	5.962	5.368	5.415	5.344
Esculeoside A	2.4499	pos	635.805	6.359	6.422	6.383	6.468	6.458	6.459	6.147	6.124	6.129
CDP-DG(i-20:0/PGF1alpha)	2.4578	pos	577.785	6.472	6.514	6.486	6.749	6.73	6.754	6.256	6.225	6.231
P-Benzosemiquinone	2.4578	pos	238.108	5.569	5.54	5.577	5.177	5.144	5.168	5.018	5.003	5.053
Leu-Leu-Tyr	2.4657	pos	471.257	6.072	6.037	6.106	6.115	6.113	6.146	5.593	5.558	5.577
Gln Val Met	2.4657	pos	377.186	5.843	5.897	5.763	6.191	6.155	6.189	5.641	5.539	5.484
Myrigalone A	2.4735	pos	642.31	6.151	6.209	6.151	6.152	6.142	6.181	5.661	5.654	5.732
Eriojaposide A	2.4735	pos	503.247	5.934	5.934	5.928	5.761	5.852	5.802	5.466	5.444	5.44
Undecylenic acid	2.4813	pos	229.119	5.457	5.503	5.438	5.378	5.397	5.384	5.345	5.26	5.309
Gamma-Glutamylthreonine	2.4813	pos	290.135	5.217	5.273	5.31	5.377	5.366	5.414	4.87	4.854	4.89
7-[(1R,2R,3R,5S)-3,5-Dihydroxy-2-[(3S)-3-hydroxy-5-phenylpent-1-enyl]cyclopentyl]-N-ethylhept-5-enamide	2.4813	pos	460.241	6.434	6.433	6.426	6.498	6.51	6.512	6.029	5.99	5.984
L-Dopa	2.4813	pos	230.102	3.682	2.411	3.791	2.45	2.446	2.449	3.979	4.084	4.029
Ile Lys Val	2.4891	pos	180.137	6.415	6.383	6.431	6.558	6.544	6.587	5.962	5.952	5.933
2-(beta-D-Mannopyranosyl)-L-tryptophan	2.4891	pos	367.15	6.839	6.856	6.842	6.764	6.726	6.755	6.38	6.332	6.352
Azukisaponin IV	2.4965	pos	498.243	5.321	5.121	5.197	5.493	5.395	5.56	5.56	5.365	5.484
Chiisanoside	2.4965	pos	489.238	1.275	1.289	1.293	1.326	1.323	1.325	3.746	3.783	3.94
Sophoraflavanone G	2.4965	pos	457.218	6.014	6.002	6.018	5.78	5.784	5.789	5.459	5.412	5.401
Leu Tyr	2.4965	pos	295.166	3.825	3.66	3.681	6.181	6.168	6.199	5.348	5.339	5.335
Citreoviridin	2.5043	pos	425.193	5.7	5.709	5.689	5.317	5.154	5.29	4.986	4.959	4.976
Methyldopa	2.5122	pos	253.119	5.538	5.535	5.558	5.719	5.675	5.759	5.147	5.156	5.145
Pyricarbate	2.52	pos	524.247	5.775	5.764	5.732	5.826	5.692	5.757	5.233	5.256	5.2
Indoleacetaldehyde	2.5277	pos	142.065	5.755	5.766	5.744	5.743	5.745	5.726	5.293	5.357	5.38
2-Naphthylamine	2.5277	pos	144.081	6.629	6.632	6.619	6.644	6.629	6.633	6.195	6.215	6.237
Serotonin	2.5277	pos	159.092	6.301	6.307	6.296	6.329	6.3	6.318	5.9	5.915	5.93
Bethanechol	2.5277	pos	206.101	6.873	6.887	6.885	6.909	6.875	6.89	6.476	6.485	6.504
Apramycin	2.5277	pos	562.269	5.722	5.732	5.714	6.066	6.001	6.053	5.408	5.478	5.359
Ile Leu Gly	2.5277	pos	302.208	5.117	5.125	5.119	5.579	5.616	5.585	4.856	4.829	4.776
Indole-3-Carboxaldehyde	2.5277	pos	146.06	6.645	6.65	6.645	6.661	6.649	6.648	6.239	6.246	6.265
Asp Leu	2.5354	pos	247.129	6.38	6.403	6.406	6.232	6.197	6.194	6.003	6.008	6.004
1,2-Dihydronaphthalene-1,2-diol	2.5354	pos	180.102	4.146	4.121	4.267	3.453	3.45	3.452	4.323	4.437	4.558
N-Butyrylglycine	2.5431	pos	332.182	5.583	5.591	5.531	6.329	6.319	6.298	5.504	5.487	5.497
[(2R,3S,4S,6R,7S,8R)-4-Ethenyl-3-hydroxy-2,4,7,14-tetramethyl-9-oxo-6-tricyclo[5.4.3.01,8]tetradecanyl] 2-[2-(diethylamino)ethylsulfanyl]acetate	2.5507	pos	258.661	5.281	5.351	5.376	5.434	5.332	5.295	4.6	4.731	4.544
PIP(22:5(7Z,10Z,13Z,16Z,19Z)/PGE1)	2.5507	pos	532.258	6.012	6.097	5.909	6.244	6.241	6.265	5.96	5.921	5.926
PA(i-12:0/20:4(6Z,8E,10E,14Z)-2OH(5S,12R))	2.5507	pos	711.366	6.273	6.271	6.302	6.357	6.385	6.383	5.857	5.837	5.742
2-Cyclopentene-1,4-dione	2.5586	pos	138.055	3.809	3.907	4.073	4.066	3.96	4.269	5.04	5.047	5.144
(2S)-3-Hydroxy-1-[(2S)-pyrrolidine-2-carbonyl]pyrrolidine-2-carboxylic acid	2.5586	pos	474.257	5.931	5.868	5.867	5.942	5.96	5.926	5.375	5.245	5.368
5-Oxozaleplon	2.5586	pos	684.273	6.414	6.402	6.389	6.252	6.238	6.256	6.002	5.968	5.928
Isepamicine	2.5586	pos	633.31	5.638	5.68	5.411	5.696	5.783	5.698	6.43	6.434	6.387
Teneligliptin	2.5586	pos	449.207	5.974	5.973	5.896	6.206	6.207	6.189	5.536	5.506	5.496
Phe Val Gly	2.5586	pos	322.176	5.331	5.279	5.317	5.426	5.495	5.446	4.84	4.827	4.816
Forskolin	2.5664	pos	393.224	6.609	6.559	6.583	6.146	6.123	6.165	6.036	5.995	6.016
Scopolamine	2.5664	pos	670.305	6.302	6.265	6.31	5.996	6.143	6.181	5.692	5.727	5.668
Benzoyl phosphate	2.5664	pos	426.992	4.47	4.485	4.489	4.523	4.52	4.522	5.555	5.558	5.565
Val Ile	2.5743	pos	231.171	5.969	5.936	5.922	7.226	7.21	7.228	6.42	6.409	6.446
Sugeonol	2.5743	pos	257.15	5.278	5.369	5.399	5.385	5.374	5.317	4.797	4.862	4.807
Val Glu Val	2.5743	pos	346.197	4.706	4.314	4.872	6.007	5.965	5.975	5.029	4.989	5.126
Leucyl-Serine	2.5743	pos	459.245	5.394	5.295	5.329	5.567	5.588	5.545	4.741	4.912	4.805
Hydroxyprolyl-Methionine	2.5743	pos	245.096	4.644	4.773	4.708	4.986	4.888	5.01	4.784	4.711	4.788
Lucidenic acid K	2.5821	pos	967.485	6.265	6.286	6.218	6.51	6.461	6.435	5.91	5.893	5.875
Virginiamycin m1	2.5821	pos	543.278	6.044	6.057	6.001	6.088	5.989	6.068	5.403	5.373	5.52
1-Deoxynojirimycin	2.5821	pos	390.187	4.968	4.983	4.987	5.648	5.623	5.509	4.721	4.724	4.709
Asp-Phe	2.5821	pos	281.113	5.02	5.035	5.039	5.772	5.765	5.721	4.773	4.807	4.778
Hydroxyprolylhydroxyproline	2.5899	pos	286.14	5.506	5.382	5.482	5.335	5.493	5.44	5.058	4.952	4.905
Isoleucyl-Glycine	2.5899	pos	171.113	5.579	5.57	5.596	5.472	5.475	5.511	5.283	5.304	5.314
Aspartylglycosamine	2.5977	pos	318.13	5.966	5.976	5.985	6.043	6.083	6.09	5.577	5.588	5.635
1-cyclohexyl-3-[[1-(hydroxymethyl)cyclopropyl]methyl]urea	2.5977	pos	227.175	5.789	5.965	5.806	6.022	6.031	6.056	6.46	6.465	6.468
Aprobarbital	2.5977	pos	228.135	5.213	5.24	5.069	5.093	5.174	5.122	4.805	4.776	4.674
(2S)-2-Amino-4-{[(1R)-1-[(carboxymethyl)carbamoyl]-2-[(hydroxymethyl)sulfanyl]ethyl]carbamoyl}butanoylcarnitine	2.6051	pos	522.22	7.059	7.057	7.043	7.155	7.147	7.161	6.738	6.736	6.736
Strictosidine	2.6051	pos	594.245	6.271	6.119	6.244	5.53	5.568	5.835	5.547	5.623	5.439
Epothilone B	2.6051	pos	525.304	5.858	5.743	5.879	5.802	5.681	5.81	5.237	5.413	5.261
Asp Ile Trp	2.6129	pos	433.209	5.681	5.658	5.767	5.622	5.603	5.628	5.128	5.305	5.197
Chlorobenzene	2.6129	pos	154.042	7.545	7.662	7.559	7.614	7.591	7.613	7.512	7.527	7.551
Benzeneacetonitrile	2.6129	pos	117.058	5.849	5.919	5.859	5.902	5.875	5.884	5.674	5.669	5.685
Methionyl-Glutamate	2.6208	pos	261.091	5.585	5.591	5.597	5.868	5.842	5.819	5.532	5.515	5.554
Amikacin	2.6286	pos	603.314	6.319	6.156	6.263	6.4	6.377	6.41	5.748	5.705	5.776
Atenolol	2.6286	pos	555.314	5.733	5.66	5.669	6.018	6.101	6.086	5.181	5.076	5.193
Methyl 11,17,21-trihydroxy-3,20-dioxopregna-1,4-diene-16-carboxylate	2.6361	pos	482.216	6.249	6.203	6.256	5.701	5.677	5.695	5.138	5.122	5.258
CDP-DG(PGJ2/i-22:0)	2.6439	pos	569.788	6.887	6.939	6.918	7.153	7.13	7.154	6.626	6.644	6.629
7-Oxociguatoxin	2.6439	pos	575.281	7.111	7.177	7.106	7.23	7.231	7.25	7.025	7.027	7.021
CDP-DG(20:5(5Z,8Z,11Z,14Z,16E)-OH(18R)/20:1(11Z))	2.6439	pos	546.77	6.377	6.316	6.314	6.484	6.508	6.5	6.282	6.285	6.272
9-Tetradecenoic acid	2.6439	pos	265.155	5.051	4.725	4.996	6.539	6.553	6.548	5.79	5.77	5.779
Tyr Leu	2.6515	pos	295.166	4.104	2.899	4.56	6.467	6.468	6.462	5.655	5.635	5.638
S-(PGA2)-glutathione	2.6515	pos	606.288	6.114	6.058	6.077	6.212	6.166	6.172	5.821	5.867	5.8
Madlongiside C	2.6515	pos	681.358	6.293	6.256	6.227	6.326	6.253	6.288	5.793	5.774	5.783
4-Oxo-9-cis-retinoyl-beta-glucuronide	2.6669	pos	508.252	7.278	7.265	7.276	7.215	7.181	7.208	6.777	6.776	6.773
Strophanthidin	2.6669	pos	427.208	5.647	5.707	5.76	5.561	5.548	5.512	5.008	5.151	5.011
4-(1-benzylpiperidin-4-yl)oxy-N-(2,4-difluorophenyl)piperidine-1-carboxamide	2.6747	pos	430.23	6.085	6.111	6.088	6.142	6.168	6.104	5.594	5.584	5.52
2-[(1S,2S,4R)-2-Hydroxy-7,7-dimethyl-1-(spiro[indene-1,4'-piperidine]-1'-ylsulfonylmethyl)-2-bicyclo[2.2.1]heptanyl]acetic acid	2.6825	pos	477.238	6.537	6.468	6.508	6.227	6.254	6.246	5.887	5.94	5.938
Trigofoenoside G	2.6825	pos	599.3	6.164	6.171	6.134	6.253	6.28	6.25	5.654	5.745	5.852
Merodesmosine	2.6825	pos	385.245	6.453	6.459	6.467	6.61	6.582	6.591	6.035	6.053	6.046
Isotetrandrine	2.6903	pos	655.342	7.289	7.299	7.3	7.407	7.364	7.399	6.92	6.904	6.923
Betaxolol	2.6903	pos	371.229	5.898	5.898	5.91	5.912	5.918	5.853	5.413	5.382	5.362
Pro Ser Ile	2.6903	pos	316.187	5.4	5.358	5.387	5.65	5.626	5.715	4.938	4.994	4.937
CDP-DG(i-19:0/18:2(9Z,11Z))	2.6981	pos	532.773	6.337	6.38	6.319	6.413	6.448	6.454	6.165	6.17	6.192
Bucolome	2.6981	pos	596.341	5.753	5.794	5.822	5.916	5.896	5.872	5.332	5.375	5.339
Adouetine Y	2.706	pos	568.31	5.756	5.746	5.773	5.908	5.855	5.932	5.305	5.219	5.276
Glu Gly Leu	2.706	pos	318.166	5.785	5.764	5.789	5.733	5.687	5.688	5.38	5.391	5.353
4-Hydroxy-3-methoxy-cinnamoylglycine	2.706	pos	293.114	5.875	5.939	5.878	5.958	5.954	5.965	5.788	5.796	5.792
Vomifoliol	2.706	pos	247.129	6.24	6.238	6.253	6.022	6.006	5.992	5.748	5.777	5.772
Asn Pro Leu	2.706	pos	360.224	5.508	5.426	5.519	5.69	5.68	5.684	5.135	5.132	5.131
Omadacycline	2.7138	pos	598.321	6.448	6.448	6.435	6.55	6.514	6.557	6.001	6.048	6.046
Eriojaposide B	2.7138	pos	558.289	5.594	5.574	5.518	5.603	5.635	5.706	5.098	5.038	5.017
Thymidine	2.7138	pos	260.124	5.249	5.243	5.303	5.394	5.413	5.342	4.855	4.852	4.893
Oxycodone cr	2.7138	pos	352.151	5.576	5.541	5.586	5.591	5.572	5.583	5.226	5.187	5.2
Haematopodin	2.7138	pos	262.119	5.631	5.667	5.617	5.609	5.56	5.599	5.359	5.391	5.376
Ser Glu Glu Glu Ile	2.7211	pos	606.263	6.176	6.218	6.224	5.93	5.891	5.829	5.692	5.737	5.679
Gentamicin C2	2.7211	pos	486.293	5.46	5.469	5.509	5.546	5.562	5.625	4.959	4.924	4.971
Gamma-Glutamylleucine	2.7289	pos	225.124	5.695	5.74	5.704	5.526	5.494	5.555	5.267	5.303	5.346
Pro Ala Leu	2.7289	pos	300.192	5.809	5.724	5.789	6.112	6.124	6.116	5.486	5.534	5.469
Kiwiionoside	2.7367	pos	835.432	6.441	6.429	6.429	6.571	6.551	6.566	6.047	6.091	6.043
PG(i-14:0/20:4(7E,9E,11Z,13E)-3OH(5S,6R,15S))	2.7367	pos	418.219	6.23	6.202	6.225	6.315	6.317	6.347	5.892	5.958	5.872
3H-Dopamine	2.7445	pos	328.223	6.444	6.424	6.436	6.705	6.696	6.693	6.141	6.135	6.101
PGP(i-20:0/PGD2)	2.7445	pos	478.27	5.631	5.562	5.584	5.749	5.676	5.707	5.224	5.107	5.049
Acetyl-L-tyrosine	2.7523	pos	224.092	4.431	4.361	4.413	4.232	4.146	4.196	4.57	4.608	4.676
6S,9R-Dihydroxy-4,7E-megastigmadien-3-one 9-[apiosyl-(1->6)-glucoside]	2.7523	pos	501.231	5.666	5.583	5.58	5.841	5.806	5.849	5.197	5.276	5.226
Goyasaponin I	2.7523	pos	690.326	6.306	6.43	6.362	6.503	6.484	6.49	6.312	6.321	6.321
N-Acetyl-L-methionine	2.7601	pos	192.069	5.064	5.163	5.104	5.095	5.076	5.069	4.875	4.881	4.889
Ganglioside LM1	2.7601	pos	661.816	5.949	5.949	5.899	5.968	5.955	5.935	5.798	5.828	5.775
(3b,6a,12b,17a,20S)-Dammar-24-ene-3,6,12,17,20-pentol 20-[glucosyl-(1->2)-[rhamnosyl-(1->6)]-glucoside] 6-glucoside	2.7601	pos	585.288	5.944	6.111	6.036	5.849	5.778	5.866	5.815	5.811	5.797
Tigecycline	2.7601	pos	550.263	6.157	6.133	6.183	6.061	6.045	6.082	5.667	5.696	5.628
(2R,3R)-3-[[(2S)-1-[4-(Diaminomethylideneamino)butylamino]-4-methyl-1-oxopentan-2-yl]carbamoyl]oxirane-2-carboxylic acid	2.7601	pos	399.236	5.655	5.629	5.706	5.699	5.702	5.716	5.204	5.127	5.121
CDP-DG(18:2(9Z,11Z)/i-13:0)	2.7674	pos	936.48	6.318	6.293	6.313	6.39	6.402	6.451	5.943	5.953	5.922
Val Ile Leu Asp	2.7753	pos	459.282	5.99	5.937	5.974	5.989	5.987	6.046	5.526	5.516	5.471
PIP(20:5(5Z,8Z,10E,14Z,17Z)-OH(12)/20:1(11Z))	2.7822	pos	504.262	7.194	7.241	7.21	7.332	7.328	7.363	7.1	7.102	7.09
Pirbuterol	2.7822	pos	519.257	5.814	5.862	5.829	5.95	5.951	5.948	5.424	5.488	5.364
Lys Ile Leu	2.7822	pos	373.281	4.309	4.241	4.459	5.926	5.89	5.921	5.089	4.963	4.937
Val Val Val	2.7822	pos	316.223	3.556	3.571	3.575	5.863	5.854	5.846	4.968	4.918	4.949
Z-Leu-Leu-Norvalinal	2.79	pos	500.255	6.022	6.024	6.036	6.283	6.219	6.267	5.615	5.59	5.502
(3R,5R)-7-[(1S,2R,3R,8S,8Ar)-3-hydroxy-2-methyl-8-(2-methylbutanoyloxy)-1,2,3,7,8,8a-hexahydronaphthalen-1-yl]-3,5-dihydroxyheptanoic acid	2.79	pos	407.24	6.332	6.263	6.329	5.868	5.838	5.863	5.747	5.676	5.643
Momorcharaside B	2.79	pos	350.205	4.283	4.677	4.664	5.103	5.047	5.076	5.184	5.195	5.174
Ser Trp	2.79	pos	292.129	4.527	4.39	4.284	6.003	6.012	5.996	5.256	5.184	5.204
Histidyllysine	2.7979	pos	284.171	5.116	5.254	5.194	4.734	4.829	4.854	4.98	4.962	4.951
Pro Glu Leu	2.7979	pos	358.198	5.529	5.494	5.532	5.526	5.428	5.527	5.06	4.961	4.988
Matairesinol	2.7979	pos	376.172	5.725	5.724	5.737	5.297	5.24	5.198	5.187	5.209	5.113
Acetaminophen	2.7979	pos	303.134	5.363	5.358	5.392	6.019	5.984	6.036	5.469	5.435	5.404
Ile Leu	2.8055	pos	245.186	5.712	5.716	5.707	6.929	6.922	6.923	6.202	6.188	6.174
Methylarbutin	2.8055	pos	319.14	3.779	3.955	3.623	5.46	5.457	5.447	4.754	4.532	4.635
Kukoamine D	2.8055	pos	594.326	5.94	5.974	5.984	6.045	6.029	6.073	5.582	5.508	5.445
Thr Leu Val	2.8055	pos	332.218	3.652	3.667	4.165	5.782	5.716	5.751	4.999	4.949	4.854
Hypoglycin B	2.8055	pos	235.108	5.577	5.63	5.594	5.505	5.473	5.519	5.302	5.302	5.263
Arg Ile Ile	2.8133	pos	401.288	4.767	4.782	4.786	5.679	5.656	5.651	4.765	4.752	4.505
Gypsogenin 3-O-b-D-glucuronide	2.8133	pos	669.357	6.656	6.652	6.666	6.755	6.73	6.752	6.325	6.286	6.282
6-Dehydrotestosterone glucuronide	2.8133	pos	427.208	6.199	6.182	6.188	5.932	5.862	5.899	5.672	5.671	5.603
Sulfamethoxazole	2.8211	pos	286.086	5.663	5.663	5.641	5.689	5.676	5.664	5.338	5.294	5.281
Gemopatrilat	2.8274	pos	774.362	6.514	6.545	6.511	6.434	6.428	6.396	6.193	6.164	6.145
Methyl N-({(2s,3s)-3-[(Propylamino)carbonyl]oxiran-2-Yl}carbonyl)-L-Isoleucyl-L-Prolinate	2.8274	pos	415.255	5.686	5.606	5.602	5.703	5.646	5.668	5.193	5.028	4.99
(2E)-Decenoyl-ACP	2.8274	pos	171.113	6.172	5.977	6.091	6.115	6.218	6.082	5.732	5.738	5.747
3-(1-((4-Carboxycyclohexyl)carbamoyl)cyclopentyl)-2-(2-methoxyethoxymethyl)propanoic acid 5-indanyl ester	2.8274	pos	554.246	5.497	5.547	5.418	5.396	5.44	5.385	5.141	5.166	5.06
Dihydroxylysinonorleucine	2.8333	pos	474.256	6.442	6.402	6.439	6.476	6.454	6.445	6.064	6.009	5.944
Alpha-(Dimethylaminomethyl)-2-(3-ethyl-5-methyl-4-isoxazolyl)-1H-indole-3-methanol	2.8333	pos	665.315	6.276	6.274	6.259	6.305	6.304	6.344	5.942	5.91	5.891
(1,10,11,12,14,23-Hexahydroxy-6,10,19-trimethyl-24-oxa-4-azaheptacyclo[12.12.0.02,11.04,9.015,25.018,23.019,25]hexacosan-22-yl) 3,4-dimethoxybenzoate	2.8448	pos	674.352	7.544	7.539	7.542	7.599	7.602	7.594	7.253	7.258	7.22
Actein	2.8448	pos	740.395	6.261	6.233	6.214	6.365	6.386	6.361	5.889	5.835	5.775
Ile Gly Tyr	2.8448	pos	352.187	4.36	4.339	4.343	5.388	5.423	5.404	4.544	4.531	4.461
Antibiotic LL-AB 664	2.8507	pos	504.248	6.322	6.312	6.26	6.392	6.368	6.34	6.048	6.062	6.025
7-Oxoprostaglandin I2	2.8507	pos	399.236	6.109	6.034	6.053	6.115	6.082	6.085	5.554	5.548	5.507
Valine-betaxanthin	2.8507	pos	352.149	5.126	5.119	5.022	5.118	5.217	5.076	5.142	5.117	5.044
Tetranor-PGFM	2.8507	pos	330.166	6.047	6.069	6.054	6.111	6.113	6.077	5.931	5.92	5.845
Purothionin AII	2.8585	pos	534.254	5.027	4.781	4.938	4.973	4.782	4.869	4.48	4.314	4.38
LysoPE(20:3(5Z,8Z,11Z)/0:0)	2.8585	pos	486.293	5.386	5.369	5.403	5.441	5.501	5.382	4.858	4.827	4.783
Phenylalanylglutamine	2.8664	pos	276.135	5.679	5.703	5.675	6.191	6.173	6.168	5.621	5.664	5.595
Leu Gly Val	2.8664	pos	288.192	5.534	5.49	5.518	7.041	7.03	7.034	6.251	6.261	6.236
Aerobactin	2.8664	pos	606.262	6.659	6.692	6.7	6.495	6.488	6.384	6.313	6.318	6.287
3'-Hydroxyamobarbital	2.8664	pos	243.134	4.874	4.928	4.957	4.952	4.952	4.937	4.577	4.638	4.55
Maculosin	2.8742	pos	261.124	6.802	6.833	6.816	6.838	6.847	6.848	6.645	6.672	6.639
L-Proline, 1-(1-L-leucyl-L-prolyl)-	2.8742	pos	326.208	5.904	5.892	5.881	5.919	5.903	5.912	5.528	5.527	5.441
3-(1,2,5,6-Tetrahydropyrid-4-yl)pyrrolo(3,2-b)pyrid-5-one	2.8742	pos	472.241	5.795	5.779	5.826	5.755	5.787	5.754	5.314	5.311	5.209
Fumaryl diketopiperazine	2.8821	pos	470.225	5.844	5.841	5.834	5.857	5.875	5.808	5.639	5.633	5.507
Methyl 6-[(3S,6S,9S,12R)-3-butan-2-yl-6-[(1-methoxyindol-3-yl)methyl]-2,5,8,11-tetraoxo-1,4,7,10-tetrazabicyclo[10.4.0]hexadecan-9-yl]hexanoate	2.8821	pos	608.341	5.959	5.959	5.997	6.091	6.059	6.074	5.579	5.627	5.529
Cascarillin	2.8821	pos	450.245	6.442	6.385	6.435	6.155	6.134	6.136	5.845	5.829	5.822
3-(2-Methylperoxyethyl)-1H-indole	2.8821	pos	383.193	5.599	5.612	5.657	5.635	5.633	5.605	5.323	5.363	5.336
Methohexital	2.8821	pos	295.166	4.876	4.836	4.851	6.593	6.577	6.577	5.828	5.864	5.798
Pro Tyr	2.8898	pos	279.134	5.281	5.273	5.334	5.338	5.351	5.337	4.854	4.895	4.766
Bufuralol	2.8898	pos	306.145	4.79	4.767	4.73	5.606	5.601	5.529	4.869	4.881	4.848
PS(PGD1/15:0)	2.8898	pos	432.733	6.14	6.095	6.161	6.272	6.207	6.215	5.83	5.833	5.766
Cysteinyl-Proline	2.8898	pos	201.07	4.95	4.896	4.924	4.952	4.914	4.995	4.974	5.014	4.986
2-Oxazolidinone	2.8898	pos	88.04	4.392	2.97	4.222	4.23	4.586	4.151	3.573	3.578	3.445
(S)-Nerolidol 3-O-[a-L-Rhamnopyranosyl-(1->4)-a-L-rhamnopyranosyl-(1->2)-[4-(4-hydroxy-3-methoxycinnamoyl)-(E)-a-L-rhamnopyranosyl-(1->6)]-b-D-glucopyranoside]	2.8898	pos	999.475	6.138	6.154	6.169	6.064	6.084	6.053	5.837	5.941	5.896
Umbelliferone	2.9019	pos	180.066	4.827	4.879	4.845	4.72	4.719	4.704	4.657	4.708	4.756
Leukoaminochrome	2.9019	pos	303.134	5.332	5.318	5.378	6.074	6.022	6.051	5.53	5.582	5.509
Salutaridinol	2.9074	pos	722.346	5.926	5.969	6.034	5.87	5.861	5.783	5.524	5.574	5.47
Deoxyloganin	2.9074	pos	766.351	6.413	6.379	6.439	6.193	6.134	6.136	5.94	5.986	5.898
11S,15S-dihydroxy-14R-(S-glutathionyl)-5Z,8Z,12E-eicosatrienoic acid	2.9074	pos	644.326	6.839	6.814	6.859	6.913	6.885	6.88	6.529	6.566	6.495
PC(PGD1/18:3(6Z,9Z,12Z))	2.9074	pos	449.759	5.272	5.223	5.228	5.523	5.477	5.568	5.163	5.109	4.976
5-Hydroxyindoleacetylglycine	2.9074	pos	281.113	5.747	5.738	5.782	5.588	5.613	5.557	5.364	5.423	5.351
Hex-3-enedioylcarnitine	2.9133	pos	305.171	5.547	5.484	5.579	4.968	4.813	4.895	4.827	4.87	4.775
Fasoracetam	2.9168	pos	197.129	6.281	6.284	6.323	6.249	6.254	6.257	6.093	6.151	6.071
Gly Ile Met	2.9168	pos	320.164	4.253	4.466	4.498	5.254	5.146	5.117	4.197	4.372	4.206
LysoPS(18:2(9Z,12Z)/0:0)	2.9168	pos	585.288	6.905	6.903	6.932	7.07	7.021	7.018	6.622	6.641	6.569
Trans-p-Menthane-1,7,8-triol 8-glucoside	2.9168	pos	383.229	5.358	5.278	5.464	5.447	5.417	5.4	4.961	5.005	4.754
3-Hydroxy-N6,N6,N6-trimethyl-L-lysine	2.9168	pos	244.118	3.907	3.556	2.116	4	3.911	1.783	4.474	4.431	4.424
Ilepatril	2.9253	pos	415.165	5.343	5.434	5.397	5.583	5.575	5.572	5.237	5.299	5.164
(2R,4S)-4-Carbamimidamido-3-acetamido-2-((1R,2R)-2-hydroxy-1-methoxy-3-(octanoyloxy)propyl)-3,4-dihydro-2H-pyran-6-carboxylic acid	2.9253	pos	490.287	5.838	5.896	5.936	5.36	5.423	5.435	5.556	5.536	5.434
1-(3,4-Methylenedioxyphenyl)-2-aminopentane	2.9253	pos	456.282	5.479	5.38	5.525	5.553	5.484	5.509	5.127	4.939	4.942
PIP(22:2(13Z,16Z)/22:6(4Z,7Z,10Z,13E,15E,19Z)-OH(17))	2.9327	pos	552.265	5.995	5.993	5.994	5.804	5.801	5.772	5.639	5.632	5.666
Cerulenin	2.9327	pos	265.155	4.904	4.766	4.894	6.828	6.802	6.809	6.104	6.106	6.049
2-Methyl-4-(1-methylethyl)thiazole	2.9385	pos	300.156	5.405	5.402	5.444	5.451	5.483	5.521	5.299	5.281	5.187
Rotundifoline	2.9385	pos	864.421	4.787	4.998	4.813	5.055	5.123	4.909	4.779	4.899	4.828
Mycophenolate mofetil	2.9385	pos	475.241	5.718	5.654	5.764	5.639	5.616	5.648	5.227	5.136	5.07
L-Histidinol	2.9385	pos	346.198	5.272	5.271	5.338	5.392	5.259	5.328	5.084	5.038	4.897
Tenuazonic acid	2.9444	pos	215.139	5.781	5.782	5.8	5.877	5.845	5.88	5.541	5.564	5.514
Epothilone A	2.9444	pos	511.288	6.305	6.275	6.321	6.432	6.426	6.426	5.958	5.943	5.885
Panaxydol chlorohydrin	2.9444	pos	310.167	5.242	5.281	5.359	5.512	5.403	5.444	4.973	4.805	4.779
Isoleucyl-Gamma-glutamate	2.9516	pos	541.299	5.954	5.9	5.999	5.977	5.998	6.013	5.526	5.513	5.482
20-Hydroxy-leukotriene E4	2.9516	pos	488.271	5.238	5.153	5.194	5.218	4.995	5.208	4.687	4.472	4.696
L-Pyridosine	2.9516	pos	277.118	3.99	4.182	4.212	3.743	3.544	3.547	3.779	3.78	3.84
Ser Val Leu	2.9634	pos	318.203	4.481	4.279	4.465	5.663	5.607	5.621	4.935	4.915	4.83
(3S,5R,6R)-3,5-dihydroxy-6,7-didehydro-5,6-dihydro-12'-apo-beta-caroten-12'-al	2.9634	pos	427.219	5.598	5.641	5.63	5.633	5.652	5.654	5.462	5.429	5.326
Spirolide E	2.9634	pos	385.73	5.327	5.327	5.396	5.551	5.614	5.587	4.997	5.087	5.07
6-Epi-7-isocucurbic acid glucoside	2.9693	pos	407.227	4.795	4.794	4.857	5.033	4.981	4.966	5.288	5.22	5.157
PIP(PGF1alpha/16:0)	2.9693	pos	496.265	6.391	6.437	6.442	6.517	6.483	6.499	6.229	6.229	6.175
Cinncassiol C1 19-glucoside	2.9693	pos	525.232	6.531	6.573	6.573	6.337	6.313	6.343	6.09	6.104	6.036
Beta-Acetyldigoxin	2.9747	pos	845.426	5.935	5.907	5.934	5.485	5.499	5.511	5.305	5.23	5.114
Phe Met	2.9797	pos	297.127	4.62	4.635	4.639	5.348	5.366	5.248	4.374	4.521	4.38
PIP(22:3(10Z,13Z,16Z)/PGF1alpha)	2.9797	pos	553.285	6.134	6.125	6.05	6.268	6.222	6.241	6.004	6.092	5.977
Thr Ile Val	2.9827	pos	332.218	3.988	4.003	4.007	5.396	5.414	5.377	4.456	4.51	4.376
Ile Ile	2.9899	pos	245.186	5.555	5.54	5.535	6.82	6.806	6.827	6.099	6.132	6.024
Myricanol 5-laminaribioside	2.9899	pos	724.316	6.409	6.403	6.387	6.379	6.327	6.343	6.017	6.065	5.967
3-Fucosyllactose	2.9899	pos	453.162	5.681	5.757	5.708	5.003	5.039	4.921	5.201	5.234	5.104
Megestrol	2.9954	pos	392.218	5.18	5.243	5.18	5.453	5.407	5.445	4.952	4.996	4.804
Olopatadine	2.9954	pos	401.186	5.881	5.904	5.879	6.146	6.135	6.106	5.491	5.436	5.396
4-Amino-1-piperidinecarboxylic acid	2.9954	pos	109.076	5.111	5.015	5.085	3.772	3.677	3.637	4.392	4.441	4.431
Ile Asn Val	3.0007	pos	345.214	4.778	4.666	4.576	6.015	6.004	6.004	5.249	5.213	5.104
Flobetair	3.0065	pos	743.358	6.016	5.947	5.995	6.096	6.09	6.019	5.764	5.738	5.623
Cucurbitacin B	3.0065	pos	558.314	5.275	5.348	5.339	5.355	5.209	5.396	5.451	5.527	5.374
Prolyl-Methionine	3.0065	pos	229.101	5.501	5.539	5.501	5.58	5.567	5.592	5.336	5.38	5.344
PI(5-iso PGF2VI/22:3(10Z,13Z,16Z))	3.0129	pos	487.288	5.561	5.452	5.583	5.488	5.447	5.602	5.001	4.848	4.923
4-ethylamino-6-isopropylamino-1,3,5-triazin-2-ol	3.0192	pos	197.129	7.042	7.049	7.054	7.018	7.02	7.04	6.792	6.819	6.776
Geldanamycin	3.0192	pos	281.147	5.339	5.377	5.394	5.704	5.713	5.774	5.185	5.124	5.083
Acutoside D	3.0192	pos	662.335	6.011	5.911	5.966	6.081	5.962	6.047	5.537	5.428	5.327
Resolvin E1	3.0192	pos	723.405	6.164	6.166	6.188	6.249	6.195	6.219	5.869	5.75	5.763
Lys Leu	3.027	pos	260.197	4.904	4.843	4.899	5.134	5.057	5.068	4.561	4.545	4.437
Capsianoside V	3.027	pos	515.284	5.889	5.836	5.877	5.868	5.863	5.882	5.398	5.333	5.241
9-Fluoroprednisolone	3.027	pos	798.4	5.724	5.723	5.789	5.873	5.879	5.913	5.364	5.306	5.3
N-Cyclohexylformamide	3.027	pos	169.134	4.756	4.766	4.78	4.775	4.795	4.832	4.395	4.507	4.453
Ile Lys Leu	3.0334	pos	187.144	6.085	6.058	6.102	6.265	6.241	6.259	5.7	5.711	5.667
Momordin B	3.0334	pos	328.197	5.525	5.56	5.479	5.04	5.174	5.245	5.374	5.403	5.369
4-Hydroxy-5-phenyltetrahydro-1,3-oxazin-2-one	3.0334	pos	235.108	5.051	5.089	5.076	4.957	5.015	4.999	4.763	4.758	4.676
Dihydrozeatin-O-glucoside	3.0389	pos	416.214	5.897	5.898	5.882	5.871	5.841	5.883	5.393	5.388	5.25
N2-Acetyl,n6-methyllysine	3.0389	pos	427.255	5.519	5.531	5.538	5.603	5.564	5.526	5.117	5.071	4.965
PIP(PGJ2/18:0)	3.0423	pos	499.259	5.935	5.913	5.871	5.892	5.868	5.836	5.612	5.621	5.499
Isoleucyl-Threonine	3.0579	pos	215.139	6.154	6.162	6.179	6.304	6.304	6.3	5.828	5.852	5.838
2,3,4,5-Tetrahydro-2-pyridinecarboxylic acid	3.0579	pos	272.161	5.713	5.672	5.692	5.843	5.84	5.835	5.351	5.355	5.338
DL-2-Aminooctanoic acid	3.0579	pos	357.214	4.98	4.739	4.906	4.504	4.612	4.828	4.42	4.392	4.562
(1R,9S,10S)-17-[(3-Hydroxycyclobutyl)methyl]-17-azatetracyclo[7.5.3.01,10.02,7]heptadeca-2(7),3,5-triene-4,10-diol	3.0579	pos	407.227	6.312	6.319	6.318	6.159	6.181	6.171	6.266	6.289	6.258
Propranolol	3.0579	pos	557.275	5.282	5.358	5.441	5.878	5.785	5.898	5.162	5.143	4.968
Leu Gln Val	3.0579	pos	359.229	5.397	5.371	5.389	5.983	5.961	5.974	5.32	5.279	5.265
Cotinine glucuronide	3.0579	pos	317.111	3.838	3.853	3.857	3.892	3.888	3.891	3.592	3.588	3.577
Methylphenobarbital	3.0579	pos	247.108	5.489	5.434	5.499	6.085	6.104	6.069	5.479	5.466	5.459
4-Phenylpyridine	3.0579	pos	156.081	4.383	4.47	4.514	5.21	5.183	5.212	4.554	4.462	4.448
Dyphylline	3.0619	pos	254.102	5.255	5.282	5.256	3.648	4.281	4.24	4.853	4.92	4.961
Ser Leu Leu	3.0678	pos	332.218	3.758	4.051	4.086	5.711	5.689	5.704	4.791	4.847	4.9
Erythromycin A enol ether	3.0678	pos	754.41	6.351	6.33	6.358	6.487	6.457	6.487	6.036	6.005	5.962
Ile Ser Val	3.0756	pos	318.203	5.06	5.023	4.944	6.089	6.121	6.092	5.352	5.337	5.319
Dimethyl-3-hydroxypyrid-4-one	3.0756	pos	320.161	5.665	5.633	5.659	5.882	5.902	5.863	5.425	5.41	5.325
(Z)-1-(Methylthio)-5-phenyl-1-penten-3-yne	3.0756	pos	206.101	4.929	4.935	4.875	4.838	4.814	4.927	4.624	4.467	4.584
Ile Arg Leu	3.0756	pos	201.148	5.435	5.4	5.416	5.61	5.628	5.629	5.064	5.034	4.997
Pro Glu Val	3.0833	pos	344.182	5.869	5.824	5.827	5.923	5.874	5.902	5.552	5.536	5.447
Adenosine, 8-(butylamino)-N-cyclopentyl-	3.0833	pos	407.239	6.74	6.718	6.743	6.455	6.432	6.457	6.478	6.489	6.433
Cromakalim	3.0833	pos	304.166	4.489	4.209	4.279	5.765	5.792	5.758	4.99	4.994	5.014
Ile Asp Val	3.0911	pos	346.198	4.658	4.68	4.71	5.953	5.992	5.921	5.183	5.218	5.198
Phorbol-12,13-dibutyrate	3.0911	pos	537.304	6.041	5.993	6.023	6.092	6.118	6.108	5.633	5.654	5.565
Cibinetide	3.0911	pos	640.294	6.938	6.985	6.954	7.007	6.994	6.996	6.927	6.943	6.9
Prenyl glucoside	3.0911	pos	514.288	5.797	5.689	5.766	5.829	5.836	5.787	5.429	5.405	5.179
Val Asn Ile	3.0911	pos	345.214	5.197	5.12	5.147	5.937	5.977	5.92	5.277	5.218	5.221
Subaphylline	3.0911	pos	287.139	4.287	4.318	4.498	5.487	5.517	5.476	4.865	4.848	4.739
Leu Ile	3.0911	pos	245.186	6.115	6.105	6.13	7.136	7.14	7.129	6.504	6.516	6.489
Val Pro Leu	3.0965	pos	328.223	6.189	6.197	6.169	6.875	6.871	6.857	6.282	6.284	6.234
Val Ala Leu	3.1005	pos	302.208	5.055	4.938	4.979	6.212	6.234	6.199	5.567	5.564	5.507
Glycerophospho-N-Arachidonoyl Ethanolamine	3.1005	pos	546.259	5.703	5.733	5.762	6.068	6.038	6.02	5.577	5.529	5.5
N-OCTANOYL-L-HOMOSERINE LACTONE	3.1054	pos	493.266	5.829	5.758	5.804	5.408	5.356	5.45	5.162	5.223	5.063
Tetrabenazine	3.1054	pos	698.409	6.166	6.133	6.164	6.223	6.293	6.241	5.866	5.863	5.83
Heliannuol A	3.1054	pos	314.171	5.505	5.365	5.481	5.363	5.181	5.334	4.954	5.066	4.847
Gly Val Leu	3.1093	pos	288.192	6.176	6.169	6.18	6.601	6.592	6.586	6.07	6.032	5.991
L-Lysine	3.1093	pos	129.102	4.471	4.491	4.512	4.748	4.72	4.771	4.328	4.289	4.14
ROSIN	3.1133	pos	634.284	6.556	6.545	6.539	6.498	6.49	6.442	6.256	6.264	6.19
2-Fucosyllactose	3.1133	pos	453.162	5.701	5.733	5.79	5.14	5.086	4.972	5.239	5.214	5.152
Gentamicin B	3.1133	pos	447.245	5.578	5.559	5.522	5.531	5.622	5.561	5.163	5.027	5.036
Phenylbutyrylglutamine	3.1133	pos	310.174	4.182	4.4	4.257	4.526	4.78	4.755	4.903	4.955	4.843
5,7-Dihydroxy-2-(4-methoxyphenyl)-8-(3-methylbutyl)-4-oxo-4H-chromen-3-YL 6-deoxy-alpha-L-mannopyranoside	3.1183	pos	539.184	4.084	4.099	4.104	4.138	4.135	4.137	3.838	3.834	3.823
Mepanipyrim	3.1262	pos	488.252	5.748	5.681	5.658	5.779	5.703	5.661	5.281	5.276	5.287
Phenacetin	3.134	pos	180.102	5.052	5.023	5.039	5.072	5.053	5.05	4.955	4.973	4.924
Dehydrooreadone	3.134	pos	507.212	6.006	6.075	6.06	6.003	6.062	5.972	5.73	5.671	5.642
N-NITROSODIPHENYLAMINE	3.134	pos	199.087	4.085	4.097	4.219	4.727	4.718	4.773	5.291	5.261	5.23
26-Glucosyl-1,3,11,22-tetrahydroxyergosta-5,24-dien-26-oate	3.1399	pos	639.372	6.153	6.124	6.141	6.176	6.246	6.173	5.792	5.781	5.689
PS(18:4(6Z,9Z,12Z,15Z)/15:0)	3.1399	pos	780.426	6.633	6.637	6.622	6.759	6.786	6.74	6.474	6.408	6.372
Leu Thr Val	3.1477	pos	332.218	4.473	4.433	4.238	6.333	6.348	6.326	5.667	5.621	5.536
Nalidixic Acid	3.1477	pos	215.082	4.908	4.517	4.717	4.714	4.884	4.742	5.114	5.093	5.011
Leu Lys Leu	3.1477	pos	187.144	5.863	5.836	5.882	6.083	6.096	6.066	5.593	5.614	5.552
Acetyl-N-formyl-5-methoxykynurenamine	3.154	pos	264.113	3.428	3.813	3.768	3.918	4.504	4.577	5.055	5.07	5.012
Leukotriene F4	3.154	pos	551.281	4.744	4.739	4.888	5.072	5.316	5.091	5.559	5.499	5.46
Leu Glu Val	3.154	pos	360.213	5.289	5.304	5.308	5.925	5.954	5.909	5.133	5.088	5.027
Nebracetam	3.154	pos	218.14	4.847	4.842	4.849	4.97	5.002	4.96	4.441	4.596	4.546
Methyl cellulose	3.158	pos	472.276	7.523	7.545	7.538	7.296	7.317	7.282	7.207	7.19	7.131
Mammea B/AC	3.158	pos	758.394	6.014	5.947	5.964	5.794	5.803	5.778	5.477	5.488	5.279
Pheneturide	3.1614	pos	239.139	4.972	5.078	5.074	4.523	4.434	4.525	4.384	4.408	4.453
LysoPC(22:5(4Z,7Z,10Z,13Z,16Z)/0:0)	3.1614	pos	614.314	5.764	5.671	5.726	5.801	5.809	5.741	5.263	5.301	5.039
[D-Met2, Pro5]-enkephalinamide	3.1654	pos	613.283	5.533	5.493	5.435	5.509	5.543	5.504	5.387	5.396	5.248
SM(d16:1/PGJ2)	3.1698	pos	399.247	3.378	3.653	3.475	3.926	3.759	3.716	3.022	3.156	3.052
Coroloside	3.174	pos	684.402	4.794	4.477	4.871	4.947	5.003	4.99	5.614	5.492	5.498
Imazamethabenz-methyl	3.1824	pos	577.299	5.64	5.721	5.767	5.847	5.867	5.812	5.571	5.569	5.489
Metapro	3.1824	pos	488.272	5.669	5.669	5.695	5.748	5.717	5.614	5.354	5.273	5.225
Salsolinol	3.1957	pos	144.081	6.153	5.919	6.066	6.146	6.162	6.417	5.854	5.867	5.814
5,6-Methylenedioxy-2-aminoindane	3.2012	pos	219.113	3.2	3.339	3.219	3.254	3.25	3.253	4.758	4.787	4.798
Actinodaphnine	3.2012	pos	329.15	3.518	3.64	3.65	6.17	6.139	6.161	5.456	5.448	5.37
(S)-17-Hydroxy-9,11,13,15-octadecatetraynoic acid	3.2012	pos	569.294	5.774	5.733	5.778	5.865	5.79	5.811	5.263	5.199	5.238
Digoxigenin bisdigitoxoside	3.2012	pos	695.337	5.698	5.734	5.784	5.673	5.79	5.768	5.604	5.56	5.495
Lucyoside N	3.2012	pos	689.37	2.924	4.696	4.474	5.035	5.397	5.351	5.677	5.666	5.703
7-Amino-4-methylcoumarin	3.2012	pos	217.097	6.494	6.264	6.421	6.492	6.519	6.766	6.187	6.184	6.124
Fluocortolone caproate	3.2079	pos	488.289	5.678	5.616	5.735	5.916	5.83	5.858	5.434	5.242	5.275
CDP-DG(22:6(4Z,7Z,10Z,13Z,16Z,19Z)/18:1(11Z))	3.2119	pos	548.749	6.208	6.301	6.254	6.179	6.272	6.221	6.32	6.312	6.185
Bafilomycin A1(Baf-A1)	3.2197	pos	667.378	6.652	6.647	6.682	6.673	6.675	6.692	6.356	6.341	6.304
5-Methyltetrahydrofolic acid	3.2197	pos	501.219	6.213	6.291	6.269	6.156	6.193	6.156	6.099	6.056	6.002
Urea, N-butyl-N'-(2-(3-(5-ethyl-4-phenyl-1H-imidazol-1-yl)propoxy)-6-methylphenyl)-	3.2255	pos	218.14	4.714	4.733	4.721	4.927	4.899	4.94	4.374	4.387	4.497
PI(6 keto-PGF1alpha/18:0)	3.2403	pos	488.271	5.772	5.687	5.714	5.848	5.939	5.908	5.382	5.505	5.45
N1-(alpha-D-ribosyl)-5,6-dimethyl-benzimidazole	3.2433	pos	243.113	5.1	5.085	5.057	5.865	5.856	5.852	5.427	5.456	5.4
Oseltamivir	3.2433	pos	357.177	5.397	5.389	5.345	5.353	5.343	5.445	5.244	5.21	5.132
10,11-Dihydroxycarbamazepine	3.2433	pos	303.134	4.207	3.816	4.278	5.209	5.232	5.264	4.703	4.634	4.628
Gamma-Glutamylisoleucine	3.2433	pos	243.134	6.212	6.253	6.233	6.178	6.171	6.181	6.149	6.18	6.125
4(1H)-Pyridinone, 2-ethyl-3-hydroxy-1-(2-hydroxyethyl)-	3.2477	pos	225.124	5.431	5.456	5.445	5.35	5.343	5.379	5.306	5.307	5.281
PS(14:1(9Z)/PGJ2)	3.2477	pos	828.411	5.881	5.966	5.82	6.06	6.094	5.995	5.606	5.613	5.6
Pro Pro Val	3.2477	pos	312.192	5.273	5.079	5.192	4.778	4.878	4.883	4.727	4.709	4.675
Ala-Cys-Gly	3.2517	pos	214.063	5.302	5.417	5.346	5.391	5.405	5.406	5.378	5.365	5.328
1H-Imidazole, 1-butyl-2-methyl-	3.2566	pos	139.123	4.72	4.661	4.681	4.361	4.215	4.202	4.142	4.19	4.012
Isoleucyl-thiazolidine	3.2566	pos	446.261	5.645	5.586	5.506	5.527	5.573	5.525	5.302	5.28	5.185
Jubanine B	3.2566	pos	771.39	6.426	6.384	6.421	6.421	6.47	6.488	6.064	6.096	5.987
Bedoradrine	3.2566	pos	451.218	5.284	5.249	5.182	5.25	5.241	5.118	4.787	4.674	4.624
Val Glu Leu	3.2645	pos	360.213	5.031	4.956	4.997	6.155	6.158	6.146	5.429	5.45	5.309
Cyclo(D-Trp-D-Asp-Pro-D-Ile-Leu)	3.2645	pos	657.357	5.64	5.547	5.551	5.627	5.738	5.75	5.293	5.194	5.294
Val Ser Ile	3.2645	pos	318.203	4.879	4.894	4.898	5.575	5.589	5.577	4.633	4.678	4.718
Hydroxylated N-acetyl desmethyl frovatriptan	3.2713	pos	322.176	4.328	4.371	4.305	5.246	5.338	5.231	4.43	4.509	4.47
Artemorin	3.2713	pos	560.293	5.632	5.655	5.635	5.73	5.809	5.748	5.198	5.374	5.169
N-Jasmonoylisoleucine	3.2713	pos	346.198	5.652	5.634	5.668	6.331	6.346	6.328	5.78	5.73	5.655
PA(18:3(10,12,15)-OH(9)/16:1(9Z))	3.2757	pos	723.404	6.182	6.151	6.171	6.232	6.238	6.185	5.857	5.863	5.783
Exatecan	3.281	pos	477.196	5.191	5.352	5.221	5.282	5.356	5.27	5.673	5.624	5.52
Leu Leu	3.281	pos	245.186	5.81	5.777	5.818	7.047	7.052	7.051	6.397	6.364	6.315
Cyclomammeisin	3.2879	pos	445.162	4.026	4.041	4.045	4.08	4.076	4.079	4.834	4.654	4.644
Aspartyl-Methionine	3.2879	pos	229.064	5.966	6.077	6.041	6.3	6.271	6.263	5.679	5.646	5.584
Elymoclavine	3.2948	pos	547.249	5.706	5.877	5.706	5.847	5.939	5.849	6.258	6.178	6.153
PE(PGJ2/22:4(7Z,10Z,13Z,16Z))	3.2948	pos	434.76	3.818	3.471	3.776	4.738	4.721	4.441	3.21	3.207	3.195
Dihydroouabain	3.3025	pos	628.331	6.783	6.745	6.792	6.766	6.792	6.757	6.478	6.451	6.411
Caffeoylferuloylspermidine	3.3025	pos	525.267	6.763	6.78	6.783	6.793	6.813	6.797	6.632	6.585	6.525
Safotibant	3.3025	pos	467.214	5.191	5.169	5.257	5.218	5.17	5.16	4.849	4.868	4.742
4-Hydroxystyrene	3.3025	pos	263.103	5.542	5.545	5.584	5.491	5.512	5.507	5.474	5.429	5.362
Butyl 4-aminobenzoate	3.3065	pos	158.097	4.84	4.772	4.791	5.075	5.087	5.079	4.662	4.533	4.582
Phenylalanylthreonine	3.3065	pos	231.113	5.677	5.619	5.654	5.845	5.836	5.864	5.474	5.452	5.39
2-Naphthoic acid	3.3065	pos	214.087	4.351	4.297	4.407	4.593	4.609	4.724	4.111	4.204	4.028
Met Phe	3.3119	pos	297.127	5.013	5.028	5.033	5.509	5.513	5.491	4.831	4.848	4.752
Neoisomidecamycin	3.3154	pos	814.457	7.059	7.013	7.038	6.535	6.55	6.55	6.712	6.675	6.596
L-phenylalanyl-L-proline	3.3154	pos	263.139	6.709	6.689	6.71	6.948	6.942	6.95	6.515	6.521	6.462
Val Ile Val	3.3203	pos	330.239	3.711	3.726	3.737	5.703	5.707	5.745	5.04	5.023	4.829
Dihydrostreptomycin	3.3203	pos	548.272	5.815	5.822	5.795	5.787	5.816	5.802	5.446	5.52	5.386
Prednisolone	3.3203	pos	360.195	5.539	5.457	5.423	5.888	5.908	5.934	5.528	5.591	5.477
Penitrem E	3.3238	pos	600.336	6.626	6.536	6.616	6.663	6.692	6.703	6.317	6.304	6.232
Vomifoliol 9-[glucosyl-(1->4)-xylosyl-(1->6)-glucoside]	3.3303	pos	722.319	6.47	6.348	6.392	5.727	5.84	5.807	5.926	5.873	5.79
Desmedipham	3.3303	pos	301.118	5.89	5.876	5.899	6.256	6.276	6.285	6.143	6.121	6.064
Pravastatin lactone	3.3391	pos	407.239	6.427	6.362	6.447	6.095	6.083	6.093	5.954	5.959	5.842
Phe Ile	3.3436	pos	279.171	4.559	4.419	4.454	6.461	6.488	6.485	5.86	5.823	5.757
Dihydrophaseic acid	3.3436	pos	587.283	5.927	5.817	5.852	5.894	5.898	5.883	5.537	5.524	5.349
Pectenotoxin 7	3.3436	pos	871.453	6.097	6.057	6.024	6.11	6.185	6.237	5.826	5.835	5.671
Beta-Hydroxy-gamma-trimethylaminobutyric acid	3.3491	pos	144.102	4.683	4.662	4.733	4.178	3.993	4.071	4.597	4.558	4.615
Anhydrocinnzeylanine	3.3491	pos	450.245	5.473	5.546	5.505	5.189	5.144	5.177	4.952	4.964	4.913
DG(i-13:0/20:4(6E,8Z,11Z,14Z)+=O(5)/0:0)	3.3491	pos	306.216	3.76	3.775	3.779	3.813	3.81	3.812	3.513	3.51	3.581
Aspartame	3.3553	pos	277.118	5.672	5.663	5.659	5.592	5.611	5.63	5.61	5.56	5.479
Rphdhd	3.3553	pos	527.319	5.917	5.848	5.877	5.937	5.987	5.979	5.515	5.47	5.374
Chromogranin A-derived peptide, WE-14	3.3605	pos	847.397	5.873	6.005	5.815	6.247	6.277	6.203	6.155	5.994	6.073
Hydroxydestruxin B	3.3605	pos	654.346	5.605	5.568	5.498	5.329	5.492	5.505	4.697	4.881	4.804
1-(4-Aminophenyl)-3-acetyl-4-methyl-3,4-dihydro-7,8-methylenedioxy-5H-2,3-benzodiazepine	3.3684	pos	692.326	6.286	6.237	6.303	6.319	6.369	6.343	6.058	5.939	5.931
Asparaginylarginine	3.3753	pos	288.156	5.513	5.493	5.51	5.589	5.592	5.564	5.237	5.199	5.12
Thr Val Phe	3.3753	pos	366.202	4.314	4.03	4.139	5.348	5.415	5.293	4.487	4.325	4.299
[[(3R,4R,5S,6R)-3-Acetamido-4,5-dihydroxy-6-(hydroxymethyl)oxan-2-yl]amino] N-phenylcarbamate	3.3811	pos	320.125	5.369	5.423	5.382	5.412	5.439	5.419	5.248	5.234	5.147
(3S,6S)-3-Methyl-6-(2-methylpropyl)piperazine-2,5-dione	3.3866	pos	185.129	5.929	5.912	5.958	5.781	5.848	5.84	5.644	5.624	5.551
Spinorphin	3.3905	pos	450.234	5.399	5.342	5.24	5.558	5.513	5.569	4.89	5.045	4.82
Met-lys-bradykinin	3.3905	pos	671.346	5.76	5.739	5.719	5.946	5.823	5.767	5.495	5.384	5.495
Selpercatinib	3.3905	pos	490.233	5.508	5.488	5.497	5.749	5.79	5.786	5.417	5.37	5.147
PG(22:6(5Z,8E,10Z,13Z,15E,19Z)-2OH(7S, 17S)/i-14:0)	3.3935	pos	821.452	6.594	6.559	6.582	6.746	6.753	6.755	6.432	6.343	6.309
Notoginsenoside S	3.3935	pos	683.334	6.088	6.112	6.118	6.381	6.396	6.405	6.083	5.994	5.88
4-Chloro-L-phenylalanine	3.3935	pos	241.074	5.933	6.071	5.969	5.996	5.981	6.01	5.735	5.681	5.6
Samidorphan	3.4057	pos	804.399	5.926	5.742	5.82	5.692	5.559	5.641	5.345	5.168	5.359
Tyrosyl-Proline	3.4115	pos	261.124	6.396	6.41	6.395	6.308	6.308	6.34	6.306	6.242	6.176
Val Ala Ile Glu	3.4115	pos	431.25	5.52	5.512	5.599	5.614	5.653	5.687	5.15	5.013	5.087
Geneticin	3.4115	pos	461.261	4.993	4.984	4.953	5.121	5.332	5.199	4.6	4.496	4.62
Citrusin III	3.42	pos	728.395	6.551	6.457	6.507	6.601	6.6	6.598	6.217	6.081	6.107
Dihydroferuperine	3.42	pos	642.346	6.844	6.76	6.791	6.845	6.873	6.875	6.53	6.49	6.417
N6-Acetyl-5S-hydroxy-L-lysine	3.42	pos	472.241	5.364	5.326	5.353	5.439	5.305	5.396	4.859	4.849	4.677
Pinokalant	3.4234	pos	735.332	6.47	6.419	6.469	6.435	6.496	6.48	6.228	6.128	6.13
Estradiol 17-dihydrotrigonelline	3.4312	pos	411.26	5.451	5.428	5.472	5.094	4.926	5.05	4.763	4.775	4.539
N-(2-(Diethylamino)ethyl)-5-((5-fluoro-2-oxoindolin-3-ylidene)methyl)-2,4-dimethyl-1H-pyrrole-3-carboxamide	3.4312	pos	416.249	6.055	6.048	6.041	5.815	5.815	5.795	6.13	6.079	6.013
Kanokoside A	3.443	pos	509.223	5.129	5.045	5.101	5.177	5.304	5.293	5.7	5.685	5.59
Pretyrosine	3.4504	pos	245.113	5.176	5.162	5.188	5.206	5.21	5.183	4.91	4.93	4.753
PGP(20:4(5Z,8Z,11Z,14Z)/16:0)	3.4504	pos	895.453	6.132	6.109	6.143	6.05	6.009	6.008	5.693	5.612	5.539
Tocopheronic acid	3.4632	pos	358.161	5.979	5.99	5.948	5.895	5.884	5.871	5.766	5.735	5.628
3-Oxo-alpha-ionol 9-[apiosyl-(1->6)-glucoside]	3.4632	pos	520.277	5.988	5.956	6.027	6.028	5.973	6.027	5.477	5.465	5.44
Polysorbate 20	3.471	pos	561.302	2.635	2.65	2.654	2.688	4.735	5.024	6.198	6.106	6.1
PE(14:1(9Z)/5-iso PGF2VI)	3.471	pos	776.404	6.408	6.35	6.398	6.101	6.108	6.187	5.816	5.777	5.88
Telithromycin	3.471	pos	856.442	6.742	6.707	6.71	6.747	6.745	6.718	6.4	6.394	6.338
Ixabepilone	3.471	pos	539.319	7.607	7.556	7.605	7.653	7.664	7.661	7.219	7.18	7.131
Carbamazepine	3.471	pos	490.228	4.88	4.975	4.843	5.069	5.145	5.121	5.385	5.361	5.331
Gly Val Phe	3.471	pos	322.176	5.394	5.316	5.403	5.848	5.868	5.85	5.245	5.204	5.157
Desacetoxyvindoline	3.4778	pos	440.251	6.505	6.486	6.489	6.586	6.576	6.571	6.122	6.1	6.029
Lysyl-aspartyl-glutamyl-leucine	3.4778	pos	468.246	5.823	5.866	5.853	5.784	5.824	5.841	5.555	5.509	5.412
Digoxigenin monodigitoxoside	3.4778	pos	553.335	5.435	5.261	5.336	5.501	5.586	5.545	5.054	5.022	4.917
Leu Pro Thr	3.4778	pos	330.203	5.377	5.302	5.378	5.037	4.907	5.034	4.841	4.692	4.66
Gamma glutamyl ornithine	3.4778	pos	244.13	5.757	5.732	5.728	5.84	5.854	5.807	5.317	5.307	5.284
Gamma-Melanotropin	3.4855	pos	757.369	6.52	6.533	6.489	6.594	6.645	6.574	6.265	6.224	6.264
Labetalol	3.4855	pos	674.385	6.331	6.599	6.397	6.813	6.837	6.807	7.04	7.021	6.989
Lofentanilum	3.4855	pos	431.233	5.654	5.693	5.697	5.936	5.983	5.909	5.42	5.256	5.226
Cyclopamine	3.4909	pos	456.282	5.702	5.738	5.718	5.745	5.798	5.798	5.184	5.174	5.184
17beta-Estradiol-3,4-quinone	3.4962	pos	614.351	7.481	7.447	7.473	7.527	7.544	7.537	7.137	7.147	7.081
SM(d16:1/TXB2)	3.5011	pos	417.257	4.67	4.015	4.461	3.689	3.778	4.077	6.274	6.257	6.196
Sergolexole	3.5011	pos	425.276	5.848	5.858	5.838	6.032	6.002	6.003	5.375	5.441	5.358
Gravelliferone	3.5011	pos	343.13	4.202	4.217	4.221	4.255	4.252	4.255	4.559	4.456	4.419
PA(22:6(4Z,7Z,10Z,13Z,16Z,19Z)/PGJ2)	3.5011	pos	400.23	4.094	4.026	3.692	4.18	4.209	3.789	5.805	5.768	5.689
PE(16:1(9Z)/22:6(5Z,8E,10Z,13Z,15E,19Z)-2OH(7S, 17S))	3.5065	pos	408.744	5.067	5.298	5.287	5	4.953	5.068	6.329	6.276	6.25
Butyloxycarbonyl-leucyl-glycyl-arginine-4-nitroanilide	3.5065	pos	547.298	6.178	6.216	6.176	5.906	5.931	5.93	5.603	5.655	5.392
Beta-Casomorphin-7	3.5065	pos	693.358	6.137	6.287	6.173	6.163	6.16	6.153	6.005	6.107	5.991
Mericitabine	3.5095	pos	417.214	5.963	5.919	5.887	6.109	6.156	6.158	5.756	5.714	5.647
Isoleucyl-Alanine	3.5095	pos	185.129	6.04	6.023	6.026	5.907	5.931	5.947	5.63	5.68	5.576
Fevicordin B 2-gentiobioside	3.5134	pos	868.406	6.364	6.408	6.331	6.258	6.221	6.122	6.036	6.081	5.936
Urobilinogen	3.5134	pos	632.339	4.963	5.523	5.114	5.787	5.848	5.823	6.166	6.192	6.065
PS(22:4(7Z,10Z,13Z,16Z)/20:5(5Z,8Z,11Z,14Z,17Z))	3.5134	pos	451.753	5.534	5.533	5.603	5.583	5.634	5.565	5.106	5.179	5.057
3-Phenyl-2-propenenitrile	3.5189	pos	130.065	4.643	4.625	4.554	4.688	4.739	4.672	4.41	4.489	4.397
Ile Phe	3.5189	pos	279.171	4.672	4.574	4.632	6.699	6.708	6.711	5.993	5.953	5.92
Lactosamine	3.5266	pos	306.119	4.919	5.077	4.909	4.433	4.79	4.496	4.563	4.586	4.538
Kukoamine C	3.5266	pos	513.304	6.349	6.347	6.384	6.453	6.485	6.443	5.999	5.985	5.897
Murnac-tripeptide	3.5266	pos	706.323	6.919	6.92	6.921	7.068	7.073	7.062	6.649	6.637	6.57
PA(22:6(5Z,8E,10Z,13Z,15E,19Z)-2OH(7S, 17S)/13:0)	3.5266	pos	710.418	5.046	4.423	5.224	4.209	4.206	4.526	5.104	4.957	5.056
N5-(4-Methoxybenzyl)glutamine	3.532	pos	231.113	5.28	5.229	5.242	5.506	5.519	5.506	4.967	4.982	4.868
Dihydroethidium	3.5522	pos	648.381	5.866	5.802	5.841	5.624	5.529	5.492	5.201	5.152	4.96
4-Oxo-1-(3-pyridyl)-1-butanone	3.5522	pos	164.071	5.409	5.345	5.424	4.891	4.862	4.928	4.982	4.942	4.945
Pumiliotoxin A	3.5581	pos	330.239	4.723	4.511	4.502	5.953	5.991	5.967	5.207	5.198	5.116
Leucylalanine	3.5581	pos	427.255	5.989	5.978	6.007	5.57	5.623	5.609	5.538	5.454	5.408
Histidylglutamine	3.5581	pos	283.127	4.415	4.72	4.583	4.524	4.441	4.17	5.039	4.938	4.927
3-Hydroxy-5,5,8a-Trimethyl-3,4,4a,6,7,8-Hexahydronaphthalene-2-Carboxylic Acid	3.565	pos	261.145	5.419	5.368	5.434	4.989	5.017	5.063	5.098	5.049	4.968
(11S,14S,17R,20S,23R)-20-Benzyl-17-[3-(diaminomethylideneamino)propyl]-14-(1H-indol-3-ylmethyl)-2,5,13,16,19,22-hexaoxo-1,6,12,15,18,21-hexazabicyclo[21.3.0]hexacosane-11-carboxamide	3.565	pos	813.437	6.45	6.467	6.47	6.415	6.401	6.401	6.035	5.975	5.945
1-[2-(Benzhydryloxy)ethyl]piperidine-4-acetic acid ethyl ester	3.565	pos	399.261	6.098	6.044	6.119	6.168	6.197	6.192	5.792	5.737	5.655
PA(TXB2/8:0)	3.5831	pos	664.359	4.432	4.297	3.421	4.548	2.998	3.436	6.044	6.132	6.028
Tryptophyl-Proline	3.5909	pos	302.15	4.892	4.915	4.829	5.582	5.551	5.557	4.903	4.878	4.786
Ile Gly Ile	3.5948	pos	302.208	3.81	3.825	3.829	5.895	5.919	5.906	5.14	5.093	5.014
Ile Pro Ile	3.5948	pos	342.239	5.97	5.927	5.948	6.884	6.871	6.883	6.185	6.185	6.116
(S)-Edulinine	3.6027	pos	305.159	4.897	5.108	4.878	4.988	4.971	4.912	5.233	5.181	5.127
Ser Leu Ile	3.6027	pos	332.218	4.828	4.564	4.659	5.794	5.815	5.828	5.034	5.065	4.897
Cyclosquamosin G	3.6027	pos	846.422	7.068	7.103	7.102	7.15	7.145	7.136	6.795	6.787	6.696
Phenylalanyl-leucyl-leucyl-arginyl-asparagine	3.6027	pos	700.351	6.124	6.121	6.141	6.087	6.116	6.101	5.596	5.614	5.499
PGP(i-12:0/i-20:0)	3.6027	pos	413.238	3.981	2.833	3.742	2.871	3.537	3.166	4.686	4.889	4.935
Glucosyl (2E,6E,10x)-10,11-dihydroxy-2,6-farnesadienoate	3.6027	pos	433.244	6.562	6.51	6.554	6.655	6.631	6.641	6.367	6.371	6.28
Lys Ser Tyr	3.6027	pos	397.209	6.508	6.515	6.533	6.565	6.564	6.595	6.455	6.433	6.385
Carbofuran	3.609	pos	263.139	6.015	5.983	6.029	6.049	6.06	6.064	5.666	5.697	5.586
Ile Trp	3.6168	pos	318.182	4.909	4.705	4.867	6.036	6.015	6.045	5.387	5.405	5.313
6-(alpha-D-Glucosaminyl)-1D-myo-inositol	3.6168	pos	306.119	4.839	4.951	5.075	4.439	4.488	4.415	4.44	4.505	4.385
Butirosina	3.6237	pos	619.291	6.012	5.988	5.989	6.161	6.068	6.132	5.631	5.609	5.529
Thr Ile Leu	3.6237	pos	346.234	3.89	3.905	3.909	5.474	5.44	5.499	4.573	4.65	4.505
Opiorphin	3.6291	pos	657.357	6.056	6.024	6.086	6.149	6.118	6.168	5.681	5.686	5.554
Tyrosyl-Isoleucine	3.6291	pos	277.155	5.61	5.643	5.605	5.546	5.559	5.601	5.454	5.441	5.361
Phenylalanylhydroxyproline	3.6525	pos	261.123	7.033	7.045	7.036	7.098	7.095	7.123	6.892	6.864	6.835
Biotripyrrin-b	3.6525	pos	483.225	4.507	4.928	4.484	5.497	5.516	5.551	5.927	5.921	5.815
3,5-Dimethyl-2-(3-pyridyl)thiazolidin-4-one	3.6525	pos	191.066	4.046	4.407	4.403	4.523	4.721	4.713	4.724	4.739	4.742
Ganoderic acid L	3.6662	pos	598.333	4.138	4.596	4.479	5.348	5.341	5.506	5.897	5.968	5.852
Deethylatrazine	3.6711	pos	205.097	5.379	3.869	5.074	5.241	5.573	5.146	4.826	4.689	4.839
1-Acetyl-3,14,20-trihydroxywitha-5,24-dienolide 3-glucoside	3.6711	pos	723.331	5.728	5.619	5.794	5.768	5.788	5.69	5.09	5.235	5.316
Nicotyrine	3.6764	pos	159.092	4.568	3.815	3.925	4.488	4.757	4.473	3.686	3.741	3.539
Sonchuionoside C	3.6764	pos	419.231	6.043	5.992	6.043	6.188	6.199	6.189	5.755	5.707	5.649
4-Hydroxyphenylacetaldehyde	3.6764	pos	178.087	4.685	3.484	4.362	4.612	4.988	4.521	4.06	4.16	4.177
PE(PGD2/DiMe(11,5))	3.6764	pos	452.77	5.745	5.595	5.73	5.363	5.292	5.345	6.526	6.477	6.453
Asn Ile Leu	3.69	pos	359.229	4.783	4.677	4.985	5.78	5.835	5.783	5.057	5.03	4.93
Pro Asp Leu	3.69	pos	344.182	5.114	5.021	5.028	5.074	4.922	5.159	4.827	4.847	4.81
Phe Glu Val	3.6964	pos	394.198	4.892	5.008	5.125	5.401	5.435	5.419	4.597	4.6	4.492
Plazomicin	3.7008	pos	557.331	5.875	5.786	5.881	5.964	5.907	5.935	5.242	5.322	5.197
3-((4-(2-Methoxyphenyl)piperazin-1-yl)methyl)-2,3-dihydroimidazo(1,2-c)quinazolin-5(6H)-one	3.7008	pos	805.394	5.732	5.873	5.657	6.067	6.134	6.036	5.471	5.542	5.408
PGP(i-12:0/18:1(9Z)-O(12,13))	3.7008	pos	786.413	4.516	4.815	4.463	5.467	5.686	5.437	5.885	5.969	5.919
Ile Gly Leu	3.7008	pos	302.208	3.781	3.796	4.472	5.802	5.814	5.804	4.938	5.008	4.952
Digimed	3.7043	pos	764.431	7.111	7.08	7.125	7.258	7.266	7.259	6.73	6.763	6.743
Pro Val	3.7043	pos	215.139	5.916	5.898	5.921	5.994	5.983	6.005	5.474	5.529	5.503
Ile Ala Ile	3.7102	pos	316.223	4.446	3.921	4.335	6.316	6.288	6.293	5.457	5.402	5.385
CDP-DG(i-13:0/a-13:0)	3.7102	pos	892.413	6.145	6.241	6.212	6.33	6.249	6.131	5.738	5.831	5.803
Isopentenyladenine	3.7179	pos	204.125	5.071	4.942	5.019	4.596	4.376	4.537	4.788	4.799	4.848
Remifentanil Acid	3.7258	pos	327.172	5.757	5.813	5.704	5.7	5.688	5.716	5.816	5.777	5.766
Avermectin A1a	3.7258	pos	455.248	5.421	5.52	5.437	5.329	5.348	5.212	5.594	5.62	5.573
PI(TXB2/22:2(13Z,16Z))	3.7258	pos	525.286	6.32	6.34	6.342	6.463	6.46	6.459	6.032	6.031	5.984
(4E,6Z)-3-Hydroxydeca-4,6-dienoylcarnitine	3.7258	pos	372.177	6.052	6.056	6.077	6.072	6.059	6.051	5.728	5.755	5.722
L-Leucine	3.7336	pos	173.129	3.593	3.608	3.612	4.549	4.543	4.611	3.346	3.343	3.331
Etorphine	3.7413	pos	394.234	4.059	4.074	4.078	4.603	4.442	4.111	3.812	3.931	3.797
Phenylalanylalanine	3.7413	pos	219.113	5.746	5.674	5.717	5.61	5.597	5.634	5.327	5.266	5.293
Phenylalanylarginine	3.7492	pos	681.322	4.358	4.866	4.377	5.602	5.455	5.213	5.879	5.919	5.875
SM(d16:1/PGE2)	3.7564	pos	408.252	4.526	4.124	4.128	4.366	4.199	4.635	5.419	5.486	5.354
Glycyl-Arginine	3.7564	pos	504.302	5.935	5.903	5.924	5.813	5.677	5.72	5.96	5.996	5.945
Franguloside	3.7785	pos	417.118	5.965	5.989	5.984	5.981	5.959	5.995	5.909	5.848	5.84
Erythromycin	3.7785	pos	772.42	6.633	6.635	6.606	6.786	6.738	6.768	6.202	6.182	6.175
DG(PGJ2/0:0/2:0)	3.7785	pos	483.297	5.231	5.236	5.333	5.391	5.449	5.443	6.505	6.517	6.503
Gly Leu Leu	3.7849	pos	302.208	5.911	5.841	5.905	6.403	6.385	6.388	5.69	5.711	5.653
N-cycloheptyl-1-[4-(4-methoxyphenyl)piperazin-1-yl]isoquinoline-7-carboxamide	3.7849	pos	459.28	5.224	5.338	5.105	5.027	4.861	4.904	5.074	4.972	4.88
Chrysophanol	3.7849	pos	255.065	5.379	5.352	5.366	5.372	5.416	5.433	5.315	5.275	5.25
Phe Leu	3.7927	pos	279.171	5.294	5.211	5.161	6.93	6.916	6.921	6.117	6.108	6.1
PIP(16:0/PGJ2)	3.7927	pos	485.244	5.199	5.231	5.194	5.362	5.256	5.209	5.214	5.29	5.231
Diprenorphine	3.8004	pos	489.271	5.226	4.82	5.345	5.76	5.684	5.487	4.798	4.663	4.825
Leu Ser Leu	3.8004	pos	332.218	5.019	4.903	4.911	5.887	5.844	5.874	5.097	5.035	5.002
Ile Asn Ile	3.8083	pos	359.229	5.195	5.077	5.146	5.977	5.931	5.911	5.133	5.104	4.971
Histidyltyrosine	3.815	pos	637.275	6.256	6.256	6.328	6.289	6.223	6.229	5.66	5.641	5.476
Valylhydroxyproline	3.8228	pos	195.113	4.573	4.571	4.522	4.533	4.649	4.676	4.117	4.162	4.236
(3b,16a,20R)-3,16,20,22,25-Pentahydroxy-5-cucurbiten-11-one 3-[rhamnosyl-(1->4)-[glucosyl-(1->6)]-glucoside]	3.838	pos	500.264	5.148	5.177	5.163	5.037	4.867	5.071	4.934	4.771	4.847
Amastatin	3.8458	pos	516.302	5.422	5.485	5.341	5.333	5.288	5.314	5.024	5.218	5.196
postin	3.8458	pos	560.329	5.703	5.602	5.536	5.529	5.586	5.621	5.516	5.402	5.518
1-beta-Hydroxyeuscaphic acid	3.8458	pos	543.306	6.009	6.097	5.884	6.016	5.977	6.036	5.657	5.724	5.724
PI(22:6(5Z,7Z,10Z,13Z,16Z,19Z)-OH(4)/22:4(10Z,13Z,16Z,19Z))	3.8458	pos	499.275	6.053	6.027	5.999	5.912	5.828	5.871	5.837	5.862	5.766
Leu Trp	3.8458	pos	318.182	3.946	3.96	3.964	6.023	6.005	6.011	4.952	5.068	5.053
Cinepazide	3.8536	pos	459.262	6.056	5.973	6.048	6.192	6.142	6.128	5.673	5.635	5.574
Wogonin	3.8536	pos	285.076	4.828	4.448	4.366	4.439	4.459	4.664	4.288	4.335	4.441
Glucoobtusifolin	3.8536	pos	469.111	4.67	4.63	4.618	4.373	4.75	4.9	4.514	4.35	4.431
LysoPC(20:4(5Z,8Z,11Z,14Z)/0:0)	3.8613	pos	588.304	5.812	5.802	5.809	5.894	5.797	5.737	5.262	5.287	5.118
Leu Ala Ile	3.8613	pos	316.223	4.999	5.014	5.018	5.812	5.741	5.794	4.836	4.899	4.738
Pro-leu	3.8687	pos	211.144	7.243	7.252	7.252	7.225	7.215	7.231	6.874	6.899	6.901
PGP(20:4(7E,9E,11Z,13E)-3OH(5S,6R,15S)/i-21:0)	3.8687	pos	507.257	3.972	3.987	3.991	4.026	4.022	4.025	4.923	5.142	5.119
RFamide-related peptide 1	3.8687	pos	682.351	5.834	5.762	5.473	6.016	5.994	5.992	5.076	5.087	5.199
3-Hydroxytetradeca-4,6,8-trienoylcarnitine	3.8687	pos	346.234	3.982	3.997	4.002	5.301	5.307	5.278	3.736	3.879	3.721
5-Methyl-2-(1-pyrrolidinyl)-2-cyclopenten-1-one	3.8687	pos	183.149	4.871	4.783	4.857	4.851	4.888	4.909	4.355	4.348	4.23
PE(22:6(4Z,7Z,10Z,13Z,16Z,19Z)/PGJ2)	3.8687	pos	421.752	5.439	5.547	5.579	5.222	5.415	5.404	5.902	5.92	5.914
M-Aminobenzoic acid	3.8687	pos	120.045	5.179	5.236	5.175	5.176	5.134	5.101	4.641	4.751	4.751
Dethiobiotin	3.8765	pos	470.298	5.522	5.56	5.471	5.62	5.586	5.554	4.706	4.741	4.762
Enkephalinamide-Leu, Ala(2)-	3.8765	pos	632.315	6.644	6.627	6.667	6.788	6.771	6.763	6.156	6.172	6.174
PI(16:0/18:1(9Z))	3.8765	pos	430.265	5.312	5.434	5.364	5.418	5.347	5.429	6.065	6.038	6.05
Ile Glu Ile	3.8765	pos	374.229	5.11	5.125	5.129	6	5.937	5.94	4.953	4.967	4.849
Cyclosquamosin F	3.8838	pos	757.392	5.846	5.884	5.914	6.291	6.204	6.267	5.43	5.279	5.361
PA(8:0/TXB2)	3.8995	pos	337.17	5.272	5.344	5.269	5.122	5.048	4.872	4.951	5.06	4.999
1-O-all-trans-retinoyl-beta-glucuronic Acid	3.915	pos	441.223	5.999	5.946	5.978	5.779	5.697	5.725	5.408	5.266	5.272
Fusaric acid	3.915	pos	180.102	4.691	4.796	4.746	4.666	4.385	4.409	4.207	4.273	4.306
Ile Ser Leu	3.9227	pos	332.218	4.785	4.737	4.19	6.157	6.127	6.112	5.183	5.22	5.135
12-Hydroxy-13-O-D-glucuronoside-octadec-9Z-enoate	3.9227	pos	513.269	4.606	5.21	5.12	5.718	5.646	5.669	6.11	6.087	6.133
5-Phenyl-1,3-oxazinane-2,4-dione	3.9227	pos	209.092	5.147	4.811	5.101	5.114	5.188	5.14	4.613	4.784	4.79
Cholyl-L-dopa	3.9306	pos	294.679	5.463	5.433	5.501	5.493	5.481	5.431	4.99	5.024	4.771
Carthamoside A1	3.9306	pos	723.332	6.281	6.261	6.312	6.358	6.331	6.343	5.722	5.732	5.691
Val Ile Leu	3.9385	pos	344.255	4.402	4.417	4.55	6.093	6.101	6.077	5.13	5.074	5.185
PIP(20:2(11Z,14Z)/6 keto-PGF1alpha)	3.9385	pos	529.27	2.812	2.827	2.832	2.866	2.863	2.865	4.792	4.782	4.789
PGP(i-24:0/PGF1alpha)	3.9462	pos	519.311	4.826	5.005	5.13	4.965	5.003	4.865	5.806	5.796	5.812
Hyzetimibe	3.9462	pos	463.183	5.538	5.58	5.497	5.552	5.511	5.48	5.068	5.001	5.099
Pantethine	3.954	pos	577.234	4.259	4.274	4.279	4.313	4.31	4.312	4.013	4.01	4.152
Phe Phe	3.9619	pos	313.155	5.243	5.258	5.262	5.995	6.024	6.032	5.07	4.993	5.049
PC(LTE4/15:0)	3.9619	pos	452.278	5.602	5.82	5.655	5.647	5.667	5.677	6.416	6.437	6.436
Ile Gly Phe	3.9619	pos	336.192	4.091	4.106	4.111	5.229	5.059	5.24	3.845	3.842	3.83
PA(6 keto-PGF1alpha/20:0)	3.9774	pos	421.26	5.786	5.878	5.873	5.739	5.711	5.818	5.551	5.5	5.534
Ryanodine	3.9774	pos	493.23	5.513	5.556	5.562	5.594	5.596	5.618	5.15	5.236	5.1
13(S)-Hydroperoxylinolenic acid	3.9774	pos	355.187	5.665	5.648	5.698	5.497	5.385	5.458	5.146	5.138	5.045
Leucylproline	4.0228	pos	211.144	7.389	7.385	7.394	7.394	7.382	7.414	6.968	6.97	6.994
Convalloside	4.0228	pos	776.347	6.328	6.432	6.389	6.431	6.389	6.376	5.851	5.95	5.899
Leukotriene E4	4.0228	pos	917.442	6.029	6.088	6.114	6.102	6.174	6.192	5.178	5.349	5.402
Leu Glu Leu	4.0228	pos	374.229	3.973	4.163	4.209	6.432	6.422	6.441	5.383	5.384	5.411
5-Benzylacyclouridine	4.0385	pos	277.118	6.675	6.693	6.671	6.752	6.743	6.758	6.403	6.39	6.407
7-[(3S,4S)-3-(Benzenesulfonamido)-2-bicyclo[2.2.1]heptanyl]hept-5-enoic acid	4.0385	pos	772.372	6.024	5.93	6.05	5.76	5.841	5.761	5.064	4.92	5.161
PE(18:4(6Z,9Z,12Z,15Z)/20:5(5Z,8Z,11Z,14Z,17Z))	4.0464	pos	780.46	8.366	8.364	8.386	8.222	8.207	8.217	7.854	7.852	7.833
KAPA	4.0464	pos	210.11	3.606	3.621	3.625	3.659	3.656	3.658	5.171	5.181	5.198
Indole-3-propionic acid	4.0464	pos	231.113	4.592	4.491	4.74	4.871	4.745	4.708	4.365	4.13	4.263
Vinorelbine base	4.0464	pos	401.194	5.69	5.783	5.785	5.595	5.612	5.683	5.581	5.43	5.491
N-Acetyl desmethyl frovatriptan	4.0464	pos	588.328	5.53	5.57	5.589	5.47	5.405	5.455	5.299	5.42	5.192
Inuline	4.0464	pos	604.354	6.1	6.12	6.162	5.974	6.011	6	5.811	5.838	5.767
SM(d16:2(4E,8Z)/20:4(6E,8Z,11Z,13E)-2OH(5S,15S))	4.0464	pos	399.247	7.96	8.015	7.96	7.939	7.926	7.913	7.742	7.737	7.718
3-Hydroxysuberic acid	4.0542	pos	232.118	4.916	4.808	4.891	5.026	4.932	4.9	4.602	4.626	4.745
4-Piperidinone, 1-hydroxy-2,2,6,6-tetramethyl-	4.0542	pos	172.133	4.599	5.027	4.307	5.142	5.075	4.963	5.751	5.728	5.728
Leu Ser Ile	4.0619	pos	332.218	4.68	4.695	4.699	5.74	5.686	5.73	4.433	4.478	4.452
Implitapide	4.0619	pos	514.288	7.019	6.994	7.036	6.97	6.966	6.958	6.443	6.417	6.397
Caprylic acid	4.0619	pos	109.102	3.181	3.604	3.2	3.913	4.068	3.777	4.952	4.961	4.936
3-Hydroxy-7-oxociguatoxin	4.0853	pos	573.301	5.199	5.285	5.35	5.247	5.514	5.417	4.755	4.922	4.738
Isonuatigenin 3-[rhamnosyl-(1->2)-glucoside]	4.0932	pos	777.376	4.255	4.979	4.274	5.273	5.453	5.34	5.804	5.795	5.627
Ala Ile Phe	4.101	pos	350.208	4.428	4.443	4.447	5.418	5.454	5.47	4.182	4.178	4.167
SM(d16:2(4E,8Z)/20:5(6E,8Z,11Z,14Z,17Z)-OH(5))	4.101	pos	379.249	7.614	7.642	7.575	7.482	7.498	7.511	7.316	7.309	7.294
Modrefen	4.1167	pos	374.171	5.608	5.638	5.66	5.694	5.685	5.68	5.198	5.147	5.215
Acetyl-DL-Leucine	4.1246	pos	174.113	5.426	5.386	5.424	5.415	5.407	5.423	5.052	5.071	5.094
PGP(a-25:0/20:5(5Z,8Z,11Z,14Z,16E)-OH(18R))	4.1246	pos	496.305	6.637	6.67	6.565	6.539	6.55	6.601	7.22	7.221	7.212
Canarigenin 3-[glucosyl-(1->4)-6-deoxy-alloside]	4.1246	pos	645.328	5.734	5.709	5.734	6.079	6.076	6.076	5.062	5.161	5.161
Ile Pro Thr	4.1246	pos	330.203	5.635	5.635	5.635	5.221	5.122	5.168	4.91	4.922	4.863
Myricanene B 5-[arabinosyl-(1->6)-glucoside]	4.1402	pos	657.252	6.656	6.669	6.659	6.473	6.5	6.396	6.027	6.013	6.039
Ganglioside GM3 (d18:1/12:0)	4.1402	pos	560.329	5.723	5.756	5.553	5.582	5.592	5.66	5.28	5.233	5.391
SM(d18:1/20:5(7Z,9Z,11E,13E,17Z)-3OH(5,6,15))	4.1402	pos	421.26	8.088	8.104	8.051	8.004	7.998	8.018	7.801	7.794	7.786
Val Ile Ile	4.1479	pos	344.255	4.534	4.463	4.487	6.057	6.044	6.076	5.127	5.02	4.902
PS(15:0/PGD2)	4.1479	pos	431.724	5.615	5.849	5.638	5.715	5.554	5.57	5.434	5.362	5.395
Ile Thr Leu	4.1557	pos	346.234	4.096	4.111	4.116	5.287	5.162	5.177	3.85	3.846	3.925
Trp Leu	4.1636	pos	318.182	4.866	4.881	4.886	5.789	5.777	5.738	4.625	4.616	4.704
Leu Glu Ile	4.1714	pos	374.229	4.811	4.826	4.83	5.908	5.849	5.887	4.565	4.707	4.744
Gly Leu Phe	4.1793	pos	336.192	5.206	5.049	5.088	5.868	5.819	5.814	4.902	4.927	4.896
SM(d18:2(4E,14Z)/PGJ2)	4.1871	pos	401.262	7.678	7.685	7.645	7.549	7.576	7.568	7.272	7.27	7.253
PE(18:4(6Z,9Z,12Z,15Z)/22:6(4Z,7Z,10Z,13Z,16Z,19Z))	4.1871	pos	784.491	7.959	7.897	7.937	7.722	7.717	7.709	7.285	7.279	7.264
Desglucocoroloside	4.1949	pos	518.318	7.036	7.048	6.999	6.963	6.991	7.009	7.6	7.599	7.601
Microcystin-LR	4.1949	pos	520.265	4.236	4.251	4.255	4.289	4.286	4.289	5.244	5.052	5.134
Leucyl-Glycine	4.1949	pos	440.251	6.017	5.911	6.04	6.093	6.054	6.076	5.354	5.299	5.294
PC-M6	4.2026	pos	439.292	6.722	6.673	6.705	7.03	7.022	7.024	6.285	6.259	6.278
Cyclo(L-Phe-L-Pro)	4.2104	pos	245.129	6.573	6.581	6.596	6.551	6.545	6.585	6.185	6.179	6.205
PE(LTE4/14:1(9Z))	4.2183	pos	445.221	5.751	5.673	5.745	5.542	5.669	5.525	5.185	5.139	5.211
Dihydromycoplanecin A	4.2183	pos	615.375	0.0194	0.02	2.804	0.0218	2.275	0.0218	6.216	6.204	6.193
Peimisine	4.2183	pos	472.277	5.883	5.875	5.896	6.048	6.072	5.984	5.221	5.197	5.152
PG(PGF2alpha/i-19:0)	4.2183	pos	443.273	8.12	8.139	8.107	8.034	8.052	8.043	7.789	7.774	7.77
PE(22:6(4Z,7Z,11E,13Z,15E,19Z)-2OH(10S,17)/20:3(5Z,8Z,11Z))	4.2183	pos	434.76	8.05	8.015	8.061	7.882	7.885	7.878	7.554	7.527	7.52
Stercobilin	4.2261	pos	617.33	6.389	6.337	6.413	6.492	6.498	6.51	5.76	5.673	5.892
2-Aminobenzoic acid	4.234	pos	316.13	6.27	6.285	6.274	6.392	6.38	6.398	5.959	5.896	5.904
Cinncassiol A 19-glucoside	4.2419	pos	562.289	5.753	5.658	5.739	5.89	5.834	5.805	4.739	4.736	4.724
Perlolyrine	4.2497	pos	265.097	4.746	4.229	4.511	5.577	5.513	5.562	5.555	5.477	5.557
PA(22:6(5Z,7Z,10Z,13Z,16Z,19Z)-OH(4)/22:5(4Z,7Z,10Z,13Z,16Z))	4.2653	pos	828.517	7.684	7.617	7.681	7.444	7.417	7.409	6.913	6.848	6.883
SM(d18:1/PGF2alpha)	4.2653	pos	423.275	7.646	7.647	7.642	7.527	7.524	7.542	7.221	7.196	7.193
Grosheimin	4.2653	pos	542.278	4.854	4.915	4.414	4.242	4.614	4.644	5.647	5.691	5.56
Beta-Neoendorphin	4.2653	pos	550.796	4.229	4.244	4.248	4.282	4.279	4.282	5.398	5.282	5.383
PE(18:1(9Z)-O(12,13)/20:2(11Z,14Z))	4.2653	pos	414.762	7.499	7.458	7.504	7.303	7.268	7.289	6.899	6.867	6.884
1,4'-Bipiperidine-1'-carboxylic acid	4.2809	pos	213.16	5.086	4.906	4.979	5.188	5.067	5.118	4.231	4.171	4.328
Gly-Pro-Gly-Arg-Ala-Phe	4.2809	pos	603.315	5.768	5.637	5.845	5.92	5.839	5.793	5.02	4.838	5.06
PGP(i-18:0/20:4(5E,8Z,12Z,14Z)-OH(11R))	4.2886	pos	912.538	7.865	7.841	7.868	7.656	7.635	7.645	7.201	7.174	7.226
Antibiotic A 204A	4.2886	pos	473.297	6.038	5.974	6.093	6.143	6.073	6.079	5.326	5.368	5.365
CDP-DG(i-12:0/a-17:0)	4.2886	pos	894.469	6.363	6.385	6.41	6.646	6.644	6.607	5.713	5.935	5.886
PG(6 keto-PGF1alpha/i-21:0)	4.2886	pos	465.286	8.085	8.089	8.087	7.986	8.008	7.986	7.675	7.682	7.678
Progestoral	4.2965	pos	376.224	5.929	5.852	5.847	6.405	6.389	6.385	5.466	5.469	5.401
Notoginsenoside R4	4.3042	pos	621.335	6.429	6.369	6.398	6.438	6.397	6.391	5.559	5.715	5.749
Destruxin E	4.3199	pos	558.329	7.26	7.222	7.259	7.337	7.323	7.33	6.698	6.737	6.731
L-Asparagine, L-alanyl-L-tyrosyl-L-methionyl-L-threonyl-L-methionyl-L-lysyl-L-isoleucyl-L-arginyl-	4.3199	pos	564.292	4.792	4.429	5.047	4.901	4.948	5.037	5.955	5.884	5.952
Diminazene	4.3199	pos	580.311	1.896	5.138	4.967	5.728	5.864	5.837	5.403	5.387	5.325
Permetin A	4.3199	pos	562.344	7.658	7.658	7.644	7.61	7.628	7.606	8.157	8.169	8.169
17a-Ethynylestradiol	4.3199	pos	360.192	6.367	6.328	6.366	6.46	6.44	6.44	5.733	5.765	5.708
Alliospiroside A	4.3277	pos	753.379	6.19	6.107	6.159	6.214	6.167	6.134	5.451	5.508	5.621
(3b,21b)-12-Oleanene-3,21,28-triol 28-[arabinosyl-(1->3)-arabinosyl-(1->3)-arabinoside]	4.3355	pos	872.543	7.394	7.313	7.391	7.103	7.093	7.089	6.59	6.591	6.612
Mesobilirubinogen	4.3355	pos	575.317	5.241	5.598	5.118	5.954	6.047	5.947	5.619	5.675	5.564
PS(22:6(4Z,7Z,10Z,13Z,16Z,19Z)/19:0)	4.3355	pos	436.775	7.38	7.328	7.351	7.148	7.134	7.147	6.724	6.727	6.69
Pro Pro Leu	4.3355	pos	326.208	6.013	5.96	6.004	6.075	6.051	6.052	5.255	5.296	5.278
D-Phenyllactic acid	4.3355	pos	208.097	5.216	5.196	5.255	5.259	5.233	5.299	4.802	4.651	4.75
PGP(20:4(8Z,11Z,14Z,17Z)-2OH(5S,6R)/i-20:0)	4.3591	pos	470.273	7.359	7.306	7.346	7.109	7.088	7.096	6.723	6.677	6.697
Pectenotoxin 3	4.3669	pos	886.471	6.8	6.809	6.807	7.065	7.05	7.057	6.066	6.122	5.958
Beta-Casomorphin (1-6)	4.3903	pos	751.367	7.337	7.292	7.322	7.445	7.436	7.425	6.759	6.769	6.759
PGP(i-20:0/18:1(9Z)-O(12,13))	4.3982	pos	916.569	7.082	6.988	7.067	6.785	6.741	6.785	6.151	6.189	6.143
APIGENIN-7-GLUCOSIDE	4.4061	pos	433.113	6.218	6.172	6.135	6.21	6.216	6.275	5.991	5.999	6
Norizalpinin	4.4139	pos	271.06	5.557	5.55	5.516	5.588	5.615	5.618	5.309	5.366	5.317
PGP(20:4(7E,9E,11Z,13E)-3OH(5S,6R,15S)/i-22:0)	4.4139	pos	492.286	7.175	7.102	7.17	6.905	6.879	6.907	6.495	6.453	6.502
Phenylalanylproline	4.4218	pos	245.129	7.216	7.206	7.224	7.235	7.223	7.244	6.703	6.698	6.702
Polymyxin B2	4.4218	pos	606.37	8.095	8.106	8.085	8.061	8.054	8.052	8.497	8.503	8.519
3-Methylbutyl formate	4.4455	pos	158.118	5.298	5.297	5.305	4.578	4.576	4.537	4.597	4.53	4.634
Ogyline	4.508	pos	652.344	5.47	5.549	5.636	5.566	5.55	5.557	6.329	6.381	6.386
Dehydrodidemnin B	4.5236	pos	555.816	6.334	6.305	6.365	6.239	6.137	6.17	5.301	5.525	5.383
1-Acetyl-3,27-dihydroxywitha-5,24-dienolide 3-glucoside	4.5315	pos	627.351	6.985	6.975	6.997	7.067	7.039	7.058	6.106	6.162	6.13
Coagulin R 3-glucoside	4.5471	pos	674.357	5.555	5.396	5.671	5.538	5.626	5.524	6.293	6.368	6.403
Benzamide	4.5471	pos	284.14	6.115	6.113	6.12	6.144	6.137	6.124	5.517	5.417	5.444
Isoquinoline	4.5471	pos	130.065	4.965	5.021	4.966	5.072	5.03	5.078	4.181	4.228	4.091
Simonin IV	4.555	pos	672.41	8.346	8.366	8.339	8.365	8.353	8.334	8.715	8.726	8.749
Arctiopicrin	4.6257	pos	718.383	5.43	5.115	5.222	4.654	5.015	4.788	5.976	6.05	5.988
PS(20:3(8Z,11Z,14Z)-2OH(5,6)/20:5(5Z,8Z,11Z,14Z,17Z))	4.6414	pos	902.462	6.159	6.141	6.164	6.241	6.135	6.199	4.874	4.871	4.859
N-lactoyl-phenylalanine	4.6493	pos	238.108	6.455	6.457	6.466	5.206	5.233	5.31	5.545	5.544	5.539
(S)-2-Methyl-1-butanol O-beta-D-Glucopyranoside	4.6651	pos	283.175	4.983	5.349	5.163	5.086	5.268	5.155	5.689	5.628	5.599
Z-Leu-leu-leu-al	4.7044	pos	476.307	5.623	5.591	5.676	5.738	5.773	5.749	6.143	6.095	6.088
Leustroducsin B	4.7123	pos	692.351	6.888	6.86	6.879	6.655	6.655	6.661	5.744	5.749	5.721
Omphalotin C	4.7202	pos	773.962	7.936	7.883	7.905	7.951	7.952	7.948	8.358	8.362	8.359
LysoPE(0:0/22:2(13Z,16Z))	4.7595	pos	498.336	4.184	4.429	4.408	4.544	4.352	4.416	4.7	4.896	4.868
Mauritine A	4.7753	pos	558.311	4.031	4.046	4.05	4.366	4.611	4.083	4.832	4.885	4.688
Lumichrome	4.8857	pos	243.088	4.813	4.695	4.803	3.533	4.225	4.322	5.278	5.266	5.267
Peregrine	4.9093	pos	477.301	5.181	5.204	5.011	5.14	4.855	5.015	5.244	5.324	5.136
Omphalotin B	4.925	pos	502.309	4.998	5.252	4.714	5.305	5.319	5.352	6.003	5.952	5.911
Brivaracetam	4.925	pos	213.16	6.156	6.135	6.16	6.075	6.069	6.024	5.423	5.43	5.47
N-Heptane	4.9487	pos	242.284	5.151	5.18	5.072	5.194	5.219	5.228	5.323	5.29	5.354
Ethyl 3-hydroxydodecanoate	4.9722	pos	262.238	3.997	4.106	4.642	4.633	4.654	4.506	4.439	4.45	4.492
Vitamin D5	5.0115	pos	457.339	5.727	5.675	5.671	5.763	5.748	5.822	4.831	4.707	4.858
N(6)-(Octanoyl)lysine	5.0744	pos	273.217	4.769	4.82	4.82	4.78	4.8	4.633	3.618	3.614	3.603
Pulchinenoside A	5.0892	pos	795.426	6.431	6.354	6.377	6.232	6.221	6.143	5.414	5.296	5.421
Methyl (3b,11x)-3-Hydroxy-8-oxo-6-eremophilen-12-oate	5.1616	pos	344.182	6.207	6.229	6.185	6.188	6.15	6.144	5.209	5.23	5.367
Mycolactone	5.1616	pos	781.462	6.057	6.091	6.026	6.115	6.104	6.105	5.387	5.205	5.273
PA(22:4(7Z,10Z,13Z,16Z)/22:6(5Z,8E,10Z,13Z,15E,19Z)-2OH(7S, 17S))	5.1616	pos	426.248	4.808	4.866	5.058	5.423	5.394	5.458	4.279	4.275	4.264
Lysylisoleucine	5.1694	pos	301.224	5.031	5.037	5.038	4.989	4.956	4.816	4.177	4.127	4.116
Isoleucyl-Leucine	5.1932	pos	552.376	6.517	6.526	6.557	6.56	6.52	6.537	5.719	5.583	5.62
Phenylalanylvaline	5.2167	pos	247.144	5.748	5.715	5.764	5.542	5.528	5.557	5.019	4.909	4.929
Goyaglycoside a	5.2305	pos	671.414	5.884	5.907	5.912	5.922	5.828	5.894	4.337	4.537	4.45
(4Z,7Z,10Z)-12-[(1S,2R,3R)-3-Hydroxy-2-[(1E,3S)-3-hydroxypent-1-en-1-yl]-5-oxocyclopentyl]dodeca-4,7,10-trienoylcarnitine	5.2462	pos	502.316	4.086	3.989	3.826	4.356	3.992	4.248	4.227	4.392	4.455
Schidigerasaponin F1	5.2462	pos	889.483	7.794	7.856	7.806	7.855	7.842	7.841	7.181	7.174	7.201
2-(4-Chlorophenoxy)propionic acid	5.2615	pos	242.058	4.871	5.081	4.933	5.003	4.952	4.924	4.654	4.678	4.637
Farnesyl acetone	5.2683	pos	280.264	4.202	4.217	4.221	4.256	4.252	4.255	3.956	3.952	3.941
Oleuropein	5.2875	pos	582.22	6.381	6.396	6.356	6.312	6.297	6.262	5.572	5.614	5.664
Palmitic amide	5.3362	pos	256.264	4.319	4.692	4.45	4.392	4.396	4.497	4.562	4.551	4.566
2-Azaspiro[4.5]decan-3-one	5.3441	pos	171.149	5.06	5.239	5.063	5.116	5.148	5.167	5.19	5.205	5.191
Pro-Pro-Pro	5.3627	pos	342.203	4.593	5.021	4.912	4.778	4.421	4.772	3.985	3.982	3.97
Indole-3-Carbinol	5.3695	pos	130.065	5.106	5.129	5.054	4.914	4.902	4.887	4.352	4.452	4.319
Tryptophyl-Leucine	5.3695	pos	300.171	5.882	5.912	5.833	5.673	5.619	5.657	5.096	5.089	5.038
Fenamic acid	5.4212	pos	214.087	4.764	4.538	4.699	4.15	3.92	3.885	3.416	3.519	3.401
DG(10:0/0:0/TXB2)	5.4779	pos	643.382	5.874	5.783	5.799	5.723	5.739	5.655	4.457	4.682	4.6
Acacetin	5.5435	pos	285.076	5.744	5.814	5.697	5.83	5.819	5.859	6.062	6.009	5.97
Anhydroglycinol	5.5645	pos	531.106	4.222	4.237	4.241	4.275	4.272	4.275	4.406	4.306	4.201
4',6-Dihydroxyflavone	5.5645	pos	255.065	6.222	6.23	6.207	6.188	6.179	6.242	6.588	6.554	6.511
PE(20:5(5Z,8Z,11Z,14Z,17Z)/PGJ2)	5.5804	pos	829.481	5.139	5.263	4.461	5.267	5.491	5.272	5.935	6.046	5.935
Flazine	5.5853	pos	309.087	5.496	5.523	5.491	5.918	5.913	5.953	5.821	5.764	5.787
Cyclacillin	5.5853	pos	342.148	5.444	5.429	5.5	5.413	5.4	5.408	4.722	4.553	4.662
Butamben	5.5853	pos	194.118	5.415	5.488	5.474	5.199	5.218	5.17	4.679	4.784	4.724
Epsilon-caprolactam	5.5999	pos	227.175	6.005	6.045	6.015	5.853	5.818	5.848	5.524	5.571	5.553
2-Hydroxymethylanthraquinone	5.6155	pos	256.097	5.501	5.532	5.506	5.317	5.25	5.296	4.701	4.686	4.607
3-Phenyl-3-(pyridin-2-yl)propanoic Acid	5.621	pos	228.102	5.365	5.465	5.404	5.198	5.127	5.153	4.539	4.512	4.323
12R-hydroxy-5Z,8Z,12Z-eicosatrienoic acid	5.6288	pos	345.238	6.214	6.339	6.16	6.18	6.124	6.174	5.787	5.757	5.76
4a-Hydroxytetrahydrobiopterin	5.6288	pos	290.148	4.898	3.926	4.515	4.631	5.1	4.565	3.665	3.661	3.65
Ganoderic acid theta	5.6367	pos	563.324	4.075	4.292	4.094	4.576	4.126	4.212	4.488	4.607	4.389
Butyrylcarnitine	5.6441	pos	480.326	1.742	2.79	1.761	1.794	1.791	2.349	5.762	5.768	5.787
2,6,10-Trimethylundecanoic acid	5.6642	pos	246.243	5.286	5.299	5.457	5.458	5.499	5.344	5.7	5.616	5.555
Metazin	5.6642	pos	391.23	5.08	5.123	5.002	5.125	5.224	5.136	5.191	5.231	5.154
Cyclo(Leu-Phe)	5.6642	pos	261.16	5.991	5.979	5.963	5.809	5.771	5.822	5.33	5.371	5.312
Milbemycin A3	5.67	pos	570.34	5.304	5.308	5.273	5.199	5.044	4.853	4.43	4.242	4.48
3-Methyloxindole	5.6908	pos	295.144	5.414	5.395	5.359	5.244	5.177	5.187	4.519	4.608	4.643
N-lactoyl-Tryptophan	5.6908	pos	241.097	5.493	5.487	5.442	5.822	5.813	5.84	5.564	5.542	5.508
N-Docosahexaenoyl Glutamine	5.6985	pos	498.336	3.024	1.953	0.6766	0.9849	2.156	0.7034	6.294	6.238	6.236
Polyporenic acid C	5.6985	pos	482.342	4.648	4.663	4.667	4.701	4.698	4.701	5.511	5.528	5.442
3-Indolepropionic acid	5.7058	pos	190.086	5.142	5.155	5.1	5.036	5.034	5.067	4.838	4.821	4.762
Peiminine	5.7058	pos	471.354	4.908	4.959	4.761	4.738	4.667	4.763	4.52	4.367	4.395
25-O-Deacetylrifabutin	5.7136	pos	843.401	5.647	5.773	5.651	5.998	5.97	6.025	4.742	4.739	4.727
Leptomycin B	5.7287	pos	540.347	0.0213	0.022	4.176	2.642	0.0238	2.758	5.649	5.585	5.504
Butanediamide, N4-(5-(acetylamino)-1-((methylamino)carbonyl)pentyl)-N1-hydroxy-2-(((4-hydroxyphenyl)thio)methyl)-3-(2-methylpropyl)-, (2S-(N4(R*),2R*,3S*))-	5.7347	pos	511.256	6.139	6.066	6.1	5.757	5.724	5.741	5.251	5.184	5.066
P-coumaroyltriacetic acid lactone	5.7347	pos	271.06	5.84	5.795	5.812	5.795	5.746	5.815	5.962	5.97	5.922
Lauryldiethanolamine	5.7382	pos	274.274	7.459	7.509	7.448	7.517	7.474	7.489	7.518	7.5	7.464
Lauramine Oxide	5.7459	pos	230.248	5.985	6.052	5.996	6.026	6.283	6.096	6.142	6.13	6.127
Citronellic acid	5.7537	pos	212.165	4.188	4.852	3.651	3.925	4.077	3.902	4.32	4.428	4.325
Pyridine N-oxide glucuronide	5.7537	pos	255.076	5.618	5.486	5.576	5.614	5.607	5.631	5.574	5.523	5.515
N-Lauroyl Arginine	5.7537	pos	357.286	4.957	4.899	4.928	5.028	4.998	5.112	5.757	5.613	5.654
Scarlet red	5.7537	pos	444.177	5.171	5.021	5.049	5.423	5.383	5.391	4.779	4.823	4.914
Cyclopentanone	5.7537	pos	102.092	6.544	6.657	6.573	6.628	6.653	6.643	6.699	6.703	6.692
Cirsimaritin	5.7615	pos	297.076	4.747	4.49	4.525	4.528	4.525	4.528	4.97	5.013	5.004
(S)-14-Methylhexadecanoic acid	5.7615	pos	288.29	6.714	6.702	6.632	6.64	6.671	6.687	6.652	6.609	6.621
Coclaurine	5.7615	pos	268.133	4.589	4.496	4.606	4.411	4.449	4.59	4.613	4.428	4.614
6-Amino-N-[6-keto-6-(6-ketohexylamino)hexyl]hexanamide	5.7691	pos	383.302	4.518	3.981	3.985	4.61	4.386	4.019	5.516	5.451	5.36
Capsiamide	5.7843	pos	302.305	5.858	5.297	5.382	5.459	5.879	5.483	5.904	5.818	5.812
Empagliflozin	5.7922	pos	492.177	5.02	4.77	4.949	5.336	5.295	5.323	5.449	5.483	5.32
Geranyl Acetate	5.7922	pos	214.18	4.739	5.073	4.651	4.956	4.873	4.941	5.461	5.417	5.392
Tuberculostearic acid	5.7985	pos	316.321	6.333	6.386	6.29	6.327	6.361	6.387	6.311	6.282	6.254
N-Myristoyl Arginine	5.7985	pos	385.317	4.743	4.683	4.544	4.753	4.487	4.66	5.748	5.729	5.684
3-Hydroxy-9Z-octadecenoylcarnitine	5.802	pos	464.331	4.795	4.81	4.814	4.848	4.845	4.847	5.4	5.441	5.341
Stearyl citrate	5.8097	pos	508.321	3.811	2.642	2.646	2.68	2.677	2.68	5.567	5.592	5.549
Cyclomorusin	5.8097	pos	418.14	3.903	3.918	3.922	3.956	3.953	3.956	5.008	5.165	5.138
Azacyclotridecan-2-one	5.8169	pos	198.185	4.639	4.946	4.684	4.859	4.886	4.916	4.949	4.953	4.868
Gibberellin A5	5.8169	pos	394.165	5.299	5.414	5.298	5.267	5.142	5.164	4.84	4.835	4.739
Candesartan	5.8169	pos	458.192	5.478	5.368	5.312	5.712	5.736	5.728	5.445	5.422	5.354
2(R)-hydroxydocosanoic acid	5.8169	pos	374.363	5.333	4.867	4.152	4.552	5.432	4.841	4.979	4.959	5.033
1-Nonanol	5.8169	pos	330.337	5.966	5.595	5.387	5.884	6.065	6.01	5.856	5.812	5.837
Prostaglandin D3	5.8248	pos	351.214	4.897	5.114	4.977	5.323	5.324	5.313	4.936	4.792	4.836
Brassidic acid	5.8248	pos	356.352	4.98	3.825	3.829	3.863	4.917	3.863	4.553	4.793	4.704
4-Butylmorpholine	5.8248	pos	144.138	3.118	3.463	3.792	3.178	3.168	3.844	4.742	4.707	4.689
Ovalicin	5.8325	pos	360.181	5.766	5.789	5.791	5.646	5.577	5.617	5.022	4.974	5.071
Sterebin C	5.8404	pos	353.23	5.696	5.8	5.74	6.002	6.034	6.075	5.532	5.48	5.548
N-Acetyltryptophan	5.8482	pos	211.087	6.232	6.128	6.204	6.34	6.323	6.39	6.422	6.457	6.468
Decyl alcohol	5.8482	pos	358.368	5.707	5.548	5.588	6.152	6.186	6.274	5.782	5.681	5.791
9,12,13-TriHOME	5.8482	pos	348.275	6.309	6.276	6.322	6.298	6.287	6.329	5.827	5.824	5.827
4-Androstenediol	5.8482	pos	323.258	5.484	5.474	5.421	5.052	5.217	5.074	4.805	4.711	4.894
(R)-1-O-[b-D-Apiofuranosyl-(1->2)-b-D-glucopyranoside]-1,3-octanediol	5.8561	pos	419.262	5.932	6.032	5.911	6.099	6.091	6.097	6.248	6.228	6.215
2-Amino-4-[carbamimidoyl(methyl)amino]butanoic acid	5.8561	pos	238.126	5.318	5.255	5.292	5.265	5.235	5.278	4.859	4.848	4.876
4-Vinylcyclohexene	5.8561	pos	109.102	5.185	5.194	5.183	5.233	5.219	5.24	5.144	5.157	5.129
1-Methyl-1,3-cyclohexadiene	5.8561	pos	95.0861	4.797	4.901	4.851	4.949	4.986	4.983	4.927	4.935	4.918
Cartap	5.8639	pos	279.094	4.713	4.954	4.826	5.099	5.12	5.085	5.35	5.322	5.35
Harmalol	5.8639	pos	418.223	6.455	6.47	6.474	6.508	6.505	6.507	6.319	6.205	6.21
P-Tolualdehyde	5.8717	pos	121.065	3.526	3.785	3.369	3.677	3.718	3.888	5.691	5.727	5.706
(S)-Methylmalonic acid semialdehyde	5.8717	pos	85.029	2.793	2.808	2.812	2.897	2.897	2.846	4.159	4.231	4.124
Dopamine	5.8717	pos	118.066	4.952	5.086	5.005	5.102	5.062	5.064	5.474	5.514	5.533
Goshuyic acid	5.8717	pos	242.212	3.518	3.657	3.537	3.572	3.834	4.033	5.112	5.111	5.128
2-Phenylethanol glucuronide	5.8717	pos	281.102	2.319	2.227	1.933	1.967	2.288	2.608	4.907	4.741	4.863
Benzyl formate	5.8717	pos	119.049	4.629	4.644	4.648	4.683	4.679	4.682	4.383	4.515	4.447
Styrene	5.8717	pos	105.07	4.53	4.602	4.599	4.664	4.677	4.686	6.06	6.074	6.072
Aflatoxin B2	5.8793	pos	297.076	3.583	3.742	3.764	3.637	4.134	3.636	4.944	4.952	4.824
Alpha-Cyperol	5.8871	pos	203.18	3.995	3.414	3.742	3.784	3.471	3.952	4.626	4.551	4.511
Soyasaponin I	5.8871	pos	943.527	6.359	6.366	6.381	6.384	6.376	6.458	6.861	6.86	6.832
Estreptoquinasa	5.895	pos	436.317	5.684	5.777	5.523	5.696	5.642	5.566	5.527	5.566	5.515
Lenapenem	5.895	pos	422.171	4.774	4.761	4.737	5.233	5.096	5.388	5.265	5.331	5.238
4-(4-Fluorophenyl)-3-(4-hydroxy-3-methoxyphenoxymethyl)piperidine	5.895	pos	354.145	4.532	3.871	4.521	4.875	4.739	4.903	5.44	5.467	5.529
Oleanolic aldehyde	5.895	pos	423.362	6.194	6.272	6.123	6.278	6.234	6.265	6.594	6.589	6.58
Phorbol 12-myristate 13-acetate	5.9028	pos	599.395	5.138	5.276	5.15	5.026	5.239	5.168	5.689	5.702	5.758
(2E,4E)-2,4-Nonadien-1-ol	5.9028	pos	158.154	5.59	5.687	5.589	5.732	5.726	5.75	5.798	5.839	5.848
Vinaginsenoside R5	5.9028	pos	913.516	3.312	2.128	4.836	4.557	4.536	5.195	5.682	5.627	5.437
Glycine, L-gamma-glutamyl-2-(1-methyl-4-(nitrosothio)-4-piperidinyl)glycyl-	5.9028	pos	402.145	4.195	4.21	4.214	4.465	4.485	4.721	5.877	5.861	5.845
Curdione	5.9028	pos	254.212	3.719	3.959	3.588	3.969	4.147	3.885	4.669	4.526	4.513
Soyasaponin III	5.9107	pos	797.469	5.595	5.403	5.53	5.305	5.215	5.329	6.107	6.108	6.091
DG(20:3(6,8,11)-OH(5)/0:0/2:0)	5.9185	pos	502.317	5.926	5.802	6.048	5.634	5.49	5.833	5.766	5.746	5.81
Chavicol	5.9185	pos	135.081	4.55	4.493	4.497	4.357	4.296	4.355	5.566	5.602	5.617
Cinnamaldehyde	5.9185	pos	133.065	3.405	3.649	3.63	3.29	3.347	3.336	4.688	4.562	4.702
Xi-4-Hydroxy-4-methyl-2-cyclohexen-1-one	5.9185	pos	91.0549	4.936	5.06	4.995	5.071	5.037	5.079	5.564	5.595	5.61
Psilostachyin	5.9185	pos	281.139	4.403	4.336	4.288	4.391	3.619	4.017	5.818	5.829	5.845
Harmaline	5.9185	pos	446.254	4.235	4.455	4.254	4.904	4.536	4.538	6.148	6.066	6.112
Nandrolone	5.9185	pos	275.201	5.178	5.184	5.228	5.262	5.217	5.401	5.06	5.062	5.092
4-Propylphenol	5.9185	pos	119.086	5.055	4.982	4.919	5.003	4.895	4.952	6.088	6.123	6.124
O-Xylene	5.9185	pos	107.086	4.448	4.449	4.322	4.408	4.437	4.47	5.063	5.082	5.061
1-(2-Furyl)butan-3-one	5.9185	pos	103.055	2.959	2.974	2.978	3.013	3.009	3.012	4.376	4.379	4.38
Quassin	5.9262	pos	818.412	6.105	6.12	6.124	6.158	6.155	6.158	5.919	5.882	5.843
Dehydrosoyasaponin I	5.934	pos	941.511	4.591	4.606	4.61	4.644	4.641	4.644	5.146	5.271	5.297
Indoleacetic acid	5.934	pos	368.161	4.397	4.051	4.542	4.958	4.948	4.887	5.535	5.504	5.503
Alpha,gamma-Onoceradienedione	5.9417	pos	439.358	4.293	3.933	3.142	3.176	3.924	3.928	4.931	5.035	5.098
12-OPDA	5.9417	pos	293.211	5.65	5.577	5.615	5.671	5.643	5.732	5.715	5.713	5.707
4-Fluoro-L-phenylalanine	5.9417	pos	225.102	4.95	4.839	4.964	5.484	5.476	5.569	5.291	5.397	5.342
5,7-Megastigmadien-9-ol glucoside	5.9495	pos	357.225	4.831	4.913	4.932	5.064	5.025	5.113	5.189	5.262	5.246
9-Hpode	5.9495	pos	313.237	5.35	5.296	5.409	5.52	5.499	5.595	5.742	5.73	5.793
Stearidonic acid	5.9495	pos	277.216	5.8	5.765	5.858	5.866	5.81	5.917	6.004	6.013	6.011
(4S,8R)-8,9-Dihydroxy-p-menth-1(6)-en-2-one	5.9495	pos	207.099	5.011	5.127	4.998	5.195	5.169	5.23	5.303	5.354	5.382
(10R,13S,17S)-17-Hydroxy-13-methyl-10-[(4-methylphenyl)methyl]-17-prop-1-ynyl-2,6,7,8,12,14,15,16-octahydro-1H-cyclopenta[a]phenanthren-3-one	5.9495	pos	447.293	6.05	6.104	6.094	6.176	6.159	6.208	6.277	6.315	6.29
PS(PGJ2/20:1(11Z))	5.9495	pos	885.566	6.313	6.279	6.333	6.06	6.066	6.17	5.803	5.832	5.959
Alpha-Bisabolol oxide B	5.9495	pos	256.227	4.442	4.593	4.453	4.564	4.637	4.619	4.967	5.01	5.001
3-(6-Aminopurin-9-yl)-5-(hydroxymethyl)cyclopentane-1,2-diol	5.9495	pos	283.151	5.095	5.198	5.07	5.224	5.163	5.214	5.333	5.377	5.391
2',3'-Dideoxyadenosine	5.9495	pos	253.141	4.441	4.77	4.643	4.796	4.894	4.941	5.028	5.07	5.011
(1R,3S)-3-(6-Aminopurin-9-yl)cyclopentan-1-ol	5.9573	pos	237.146	4.932	4.946	4.907	5.037	5.118	5.117	5.301	5.358	5.266
13(S)-HpODE	5.9652	pos	295.227	6.259	6.23	6.24	6.27	6.24	6.328	6.367	6.357	6.378
Prostaglandin F3a	5.9652	pos	746.486	6.185	6.156	6.227	6.203	6.095	6.235	5.887	5.841	5.952
Panaxytriol	5.9652	pos	311.222	4.82	4.702	4.946	5	4.873	5.027	5.013	5.049	5.056
19-Noretiocholanolone	5.973	pos	294.243	5.454	5.469	5.473	5.508	5.505	5.507	5.245	5.204	5.228
HYDROCHLORIDE SALT	5.973	pos	702.461	6.243	6.206	6.213	6.217	6.076	6.239	5.898	5.91	6.033
2-Isopropylphenyl methylcarbamate	5.973	pos	235.144	4.781	4.574	4.812	4.198	4.134	4.048	4.711	4.635	4.713
9,10-DHOME	5.973	pos	279.232	5.876	5.875	5.902	5.919	5.89	6.007	6.329	6.346	6.37
Cyclohexanecarboxylic acid	5.9887	pos	151.073	4.298	4.501	4.369	4.467	4.558	4.547	4.655	4.759	4.652
Grayanotoxin	5.9887	pos	355.245	5.168	5.168	5.007	5.364	5.204	5.334	5.377	5.422	5.32
N-Linoleoyl Valine	5.9887	pos	397.343	4.653	4.668	4.672	4.707	4.703	4.706	5.086	5.125	5.074
CL(i-13:0/i-12:0/18:2(9Z,11Z)/i-17:0)	5.9887	pos	658.437	5.742	5.79	5.713	5.732	5.784	5.909	5.909	5.893	5.95
(11R,16S)-misoprostol	5.9887	pos	415.303	5.563	5.641	5.569	5.624	5.662	5.71	5.824	5.824	5.74
Prostaglandin F1a	5.9887	pos	357.261	4.834	5.019	4.986	5.139	5.145	5.06	5.225	5.245	5.247
Tanacetol B	5.9887	pos	297.204	5.528	5.649	5.549	5.659	5.627	5.703	5.803	5.799	5.789
PE(18:0/TXB2)	6.0045	pos	847.551	7.116	7.138	7.171	7.11	7.113	7.141	6.996	6.957	6.964
Proline betaine	6.0045	pos	144.102	3.384	3.399	3.403	3.438	3.434	3.525	3.138	3.134	3.123
Stearic acid	6.0124	pos	307.264	5.227	5.151	5.246	5.204	5.203	5.319	4.975	4.978	5.015
PE(18:0/5-iso PGF2VI)	6.0124	pos	803.524	6.889	6.889	6.951	6.977	6.947	6.993	6.793	6.787	6.792
(9Z)-(13S)-12,13-epoxyoctadeca-9,11-dienoate	6.0124	pos	357.225	4.479	4.775	4.498	4.798	4.728	4.568	4.844	4.828	4.892
PE(5-iso PGF2VI/P-16:0)	6.0203	pos	759.498	6.499	6.486	6.509	6.681	6.724	6.726	6.493	6.464	6.454
Tributyl citrate	6.0362	pos	361.222	4.088	4.103	4.107	4.141	4.138	4.141	4.556	4.417	4.517
PE(18:3(6Z,9Z,12Z)/16:0)	6.0441	pos	678.479	5.424	5.623	5.52	5.622	5.448	5.628	5.87	5.9	5.849
PE(18:3(6Z,9Z,12Z)/18:1(11Z))	6.0441	pos	722.506	5.341	5.534	5.439	5.3	5.2	5.421	5.735	5.744	5.736
Punicic acid	6.052	pos	296.259	3.581	3.596	3.6	3.635	3.705	3.634	5.92	5.898	5.924
9-Hydroxylinoleic acid	6.052	pos	261.221	3.796	3.539	3.499	3.98	3.53	3.533	5.052	5.024	5.095
Nonate	6.0759	pos	189.112	3.715	4.003	3.734	3.768	3.765	3.768	3.765	3.997	4.002
Eucarvone	6.0759	pos	133.101	4.065	4.57	4.267	3.859	3.816	3.965	4.593	4.621	4.561
PG(PGD2/i-24:0)	6.0759	pos	948.647	5.206	5.111	5.168	4.354	3.886	3.275	5.841	5.82	5.814
N-Arachidonoyl Arginine	6.0838	pos	502.374	4.165	4.433	3.941	2.95	4.139	0.879	5.25	5.16	5.268
CL(i-12:0/i-12:0/i-14:0/i-24:0)	6.0838	pos	685.461	6.662	6.722	6.688	6.874	6.858	6.87	6.589	6.637	6.62
Bovinic acid	6.0917	pos	298.274	5.539	5.554	5.559	5.593	5.59	5.592	5.312	5.303	5.278
PC(20:0/6 keto-PGF1alpha)	6.0917	pos	904.621	4.377	4.392	4.396	4.43	4.427	4.43	5.385	5.545	5.298
PC(PGF2alpha/DiMe(13,5))	6.0917	pos	954.636	4.945	4.36	4.769	6.443	6.388	6.428	5.701	5.684	5.708
PC(20:3(8Z,11Z,14Z)-2OH(5,6)/DiMe(11,5))	6.0917	pos	910.61	4.639	4.685	4.494	6.399	6.326	6.359	5.681	5.724	5.626
4-hydroxy Nonenal Alkyne	6.0917	pos	153.091	3.745	3.76	3.764	3.798	3.795	3.797	3.498	3.495	3.483
PE(20:2(11Z,14Z)/20:5(5Z,8Z,11Z,14Z,17Z))	6.0996	pos	822.558	5.359	5.59	5.557	5.887	5.896	5.804	5.258	5.255	5.29
Alpha-Hydroxy-beta-phenylethylamine	6.0996	pos	170.118	3.653	3.668	3.672	3.707	3.703	3.706	3.566	3.429	3.392
2-Amino-3-cyclohexylpropanoic acid	6.1075	pos	172.133	3.795	4.122	3.942	3.676	3.673	3.801	5.154	5.161	5.107
PE(20:3(5Z,8Z,11Z)/20:2(11Z,14Z))	6.1075	pos	826.589	1.949	1.964	1.968	6.412	6.309	6.446	5.364	5.311	5.274
L-Targinine	6.1075	pos	188.128	3.599	3.614	3.618	3.652	3.649	3.652	3.353	3.349	3.338
(3E,5E)-1,3,5-octatriene	6.1075	pos	109.102	3.148	2.684	2.632	2.667	2.663	3.301	4.792	4.799	4.809
2,6-Di-tert-butyl-4-ethylphenol	6.1155	pos	252.232	5.078	5.093	5.097	5.132	5.128	5.131	4.934	4.828	4.83
PE-NMe(20:2(11Z,14Z)/16:1(9Z))	6.1155	pos	738.536	5.768	5.862	5.82	6.561	6.524	6.552	6.007	6.049	6.062
2-Stearoylglycerophosphoglycerol	6.1233	pos	530.35	5.881	6.015	5.93	6.824	6.806	6.785	6.503	6.498	6.586
PE(15:0/18:4(6Z,9Z,12Z,15Z))	6.1233	pos	736.433	4.115	4.563	4.114	5.563	5.553	5.478	5.186	5.228	5.056
3-Gonal	6.1233	pos	278.248	6.114	6.129	6.133	6.168	6.164	6.167	5.877	5.864	5.864
PC(DiMe(13,5)/PGF1alpha)	6.1312	pos	956.652	6.698	6.633	6.707	7.332	7.317	7.317	6.922	6.969	6.989
PA(20:1(11Z)/22:6(4Z,7Z,10Z,13Z,16Z,19Z))	6.1312	pos	788.537	6.043	6.089	6.077	5.635	5.553	5.594	5.585	5.552	5.585
PC(20:0/PGF1alpha)	6.139	pos	872.631	6.947	6.819	6.86	7.965	7.954	7.951	7.46	7.485	7.501
PE(20:3(8Z,11Z,14Z)-2OH(5,6)/24:1(15Z))	6.139	pos	916.657	6.544	6.535	6.502	7.735	7.729	7.728	7.188	7.205	7.214
N,N-Diallyl-tyrosyl-aminoisobutyryl-aminoisobutyryl-phenylalanyl-leucine	6.139	pos	692.407	4.042	4.057	4.061	5.234	5.36	5.249	4.938	4.829	4.802
PS(20:0/20:1(11Z))	6.1469	pos	828.604	6.547	6.585	6.514	7.979	7.969	7.973	7.475	7.485	7.504
(9S,10E,12Z)-9-hydroperoxy-10,12-octadecadienoate	6.1469	pos	356.192	3.879	3.894	3.898	3.932	3.929	3.931	3.632	3.629	3.617
N-Nervonoyl Tryptophan	6.1469	pos	570.458	5.348	5.511	5.36	4.696	4.36	4.218	5.584	5.574	5.635
DG(i-17:0/0:0/LTE4)	6.1469	pos	798.558	4.179	4.602	4.816	5.974	5.984	5.954	5.598	5.614	5.71
PG(18:0/18:0)	6.1534	pos	842.583	4.926	4.94	4.904	5.941	5.982	5.869	5.591	5.661	5.562
PS(20:1(11Z)/16:0)	6.1534	pos	754.532	4.715	4.32	3.865	5.919	5.938	5.808	5.67	5.763	5.747
Ricinoleic acid	6.1534	pos	340.285	4.253	4.386	4.31	3.623	3.62	3.988	4.957	4.84	4.963
PE(15:0/22:2(13Z,16Z))	6.1606	pos	740.553	5.855	5.478	5.633	7.754	7.736	7.75	7.268	7.278	7.294
PE-NMe(20:2(11Z,14Z)/14:0)	6.1606	pos	694.51	4.836	4.667	4.777	6.184	6.2	6.188	5.609	5.683	5.548
PE-NMe(14:1(9Z)/18:1(9Z))	6.1681	pos	666.479	4.332	3.897	4.259	5.59	5.73	5.704	5.552	5.543	5.628
Tetraethylene Glycol Monododecyl Ether	6.1719	pos	380.337	5.297	5.312	5.317	5.351	5.348	5.35	5.071	5.047	5.169
4-Octylphenol	6.1794	pos	224.201	3.96	3.975	3.979	4.014	4.01	4.013	4.327	4.476	4.457
6,10,14-Trimethyl-5,9,13-pentadecatrien-2-one	6.1838	pos	280.264	3.26	3.311	3.279	3.314	3.31	3.559	7.266	7.268	7.243
2-Methyl-1,3-cyclohexadiene	6.1838	pos	95.0861	3.207	3.092	3.207	2.944	2.664	3.137	4.879	4.951	4.945
PE(20:1(11Z)/15:0)	6.1838	pos	696.526	5.847	5.461	5.637	7.45	7.437	7.432	6.971	6.994	6.976
Isophorone	6.1838	pos	156.138	4.648	4.663	4.668	4.702	4.699	4.701	4.402	4.624	4.578
7,8-Dehydro-3,4-dihydro-beta-ionol	6.1878	pos	212.201	3.981	3.996	4	4.035	4.031	4.034	3.922	3.89	3.908
4-Heptylphenol	6.1878	pos	210.185	4.335	4.35	4.354	4.388	4.385	4.388	4.252	4.313	4.258
11-Aminoundecanoic Acid	6.1878	pos	184.17	4.897	4.912	4.916	4.951	4.947	4.95	4.651	4.695	4.718
Cis-Quinceoxepane	6.1932	pos	198.185	4.918	4.933	4.937	4.971	4.968	4.971	4.671	4.734	4.712
13Z-Docosenamide	6.1986	pos	338.342	4.528	4.543	4.548	4.582	4.579	4.581	4.505	4.525	4.267
Chenodeoxycholylalanine	6.1986	pos	944.685	5.514	5.526	5.581	5.302	5.275	5.411	5.223	5.302	5.346
3-Methyl-2-cyclohexen-1-one	6.1986	pos	128.107	4.625	4.683	4.643	4.574	4.636	4.539	4.826	4.867	4.889
Sphinganine (C20)	6.2025	pos	394.353	4.351	4.366	4.37	4.404	4.401	4.404	4.266	4.323	4.089
PE-NMe2(18:3(9Z,12Z,15Z)/22:1(13Z))	6.2153	pos	856.636	5.814	5.643	5.706	5.643	5.52	5.758	5.62	5.605	5.551
PE-NMe(18:2(9Z,12Z)/22:1(13Z))	6.2288	pos	812.609	5.626	5.606	5.633	5.681	5.638	5.73	5.429	5.536	5.583
PC(20:0/14:1(9Z))	6.2469	pos	742.567	5.657	5.757	5.691	6.483	6.48	6.573	5.888	5.884	5.936
4-Dodecylmorpholine	6.2538	pos	256.264	3.047	3.281	3.533	3.1	3.411	3.297	6.292	6.325	6.317
4,7-Megastigmadien-9-ol	6.2538	pos	212.201	4.368	4.383	4.387	4.422	4.418	4.421	4.122	4.272	4.245
PE-NMe(20:0/14:0)	6.2603	pos	698.542	5.178	5.307	5.244	6.18	6.182	6.181	5.562	5.531	5.468
Serratol	6.2678	pos	308.295	3.975	3.99	3.994	4.029	4.025	4.028	3.729	3.725	3.714
PE(PGE1/24:1(15Z))	6.2678	pos	913.634	6.577	6.701	6.575	6.691	6.704	6.683	6.588	6.592	6.568
PE(20:3(6,8,11)-OH(5)/20:1(11Z))	6.3038	pos	825.582	5.746	5.857	5.697	5.943	5.984	5.919	5.873	5.838	5.937
3-Propyl-1H-pyrazole	6.3126	pos	111.092	5.254	5.309	5.267	5.316	5.354	5.253	5.804	5.793	5.873
PC(22:0/6 keto-PGF1alpha)	6.3126	pos	945.66	6.778	6.824	6.775	6.84	6.855	6.77	6.675	6.645	6.694
PC(PGF1alpha/17:0)	6.3399	pos	861.61	6.003	6.015	5.926	6.009	6.011	5.959	5.581	5.731	5.693
8alpha-13(16),14-Labdadien-8-ol	6.3521	pos	323.295	3.306	3.321	3.325	3.359	4.033	3.359	4.691	4.614	4.492
PS(15:0/22:1(13Z))	6.3641	pos	817.584	6.479	6.471	6.411	6.448	6.498	6.491	6.243	6.259	6.243
CL(i-12:0/18:2(9Z,11Z)/i-24:0/i-24:0)	6.3686	pos	795.571	6.751	6.718	6.689	6.709	6.788	6.698	6.487	6.509	6.5
Octyl decyl phthalate	6.3686	pos	419.316	3.983	3.998	4.002	4.036	4.033	4.035	3.736	3.733	3.721
2-Aminopurine	6.3725	pos	177.088	3.595	3.767	3.612	3.819	3.823	3.503	4.682	4.904	4.764
CL(i-12:0/i-17:0/i-22:0/i-14:0)	6.3765	pos	684.497	6.407	6.402	6.377	6.387	6.505	6.438	6.22	6.186	6.218
PE(18:0/18:1(12Z)-O(9S,10R))	6.3852	pos	773.558	6.966	6.918	6.95	6.921	7.009	6.901	6.736	6.711	6.706
Lubiprostone	6.3852	pos	391.23	4.285	4.3	4.304	4.338	4.335	4.338	4.085	4.035	4.023
CL(i-12:0/i-22:0/i-20:0/18:2(9Z,11Z))	6.4155	pos	731.547	6.628	6.542	6.619	6.526	6.641	6.472	6.368	6.284	6.255
CL(18:0/16:1(9Z)/18:0/18:2(9Z,12Z))	6.4155	pos	716.524	6.427	6.376	6.417	6.365	6.505	6.362	6.211	6.115	6.016
MG(22:1(13Z)/0:0/0:0)	6.4339	pos	430.389	4.218	4.091	4.032	4.333	4.222	3.91	4.935	4.723	4.768
Erucamide	6.4548	pos	338.342	5.982	5.361	5.381	5.37	5.596	5.402	5.765	5.632	5.625
Sebacic acid	6.4839	pos	185.117	5.685	5.623	5.65	5.725	5.936	5.69	6.168	6.061	6.096
Dihydro-5-pentyl-2(3H)-furanone	6.4839	pos	139.112	6.111	6.092	6.105	6.232	6.368	6.173	6.597	6.556	6.594
Dioctyl succinate	6.4839	pos	427.378	8.022	8.018	8.011	8.185	8.315	8.144	8.679	8.483	8.529
Toluene	6.4839	pos	93.0705	3.99	3.946	3.971	4.073	4.324	3.964	4.609	4.524	4.526
2,5-Heptadien-1-ol	6.4839	pos	95.0861	4.832	4.784	4.794	4.893	5.046	4.818	5.318	5.211	5.232
Xi-1-Butoxy-1-methoxyethane	6.4894	pos	287.222	5.212	5.103	5.127	5.291	5.464	5.227	5.743	5.607	5.636
4-Phenyl-3-buten-2-ol	6.4894	pos	131.086	4.763	4.641	4.742	4.893	5.044	4.772	5.329	5.257	5.291
MG(18:1(11Z)/0:0/0:0)	6.4894	pos	357.3	5.15	5.138	5.134	5.21	5.448	5.187	5.738	5.591	5.61
Benzene	6.4939	pos	79.0549	3.59	3.407	3.627	3.749	3.935	3.316	4.167	4.05	4.115
(+/-)-1,4-Nonanediol diacetate	6.4981	pos	245.175	5.959	5.901	5.92	6.007	6.195	5.963	6.434	6.322	6.356
TG(20:1(11Z)/22:6(4Z,7Z,10Z,13Z,16Z,19Z)/20:2n6)	6.6243	pos	1048.82	6.966	7.006	6.962	6.913	6.894	6.986	6.364	6.552	6.615
TG(20:1(11Z)/20:5(5Z,8Z,11Z,14Z,17Z)/22:5(4Z,7Z,10Z,13Z,16Z))	6.6243	pos	1044.79	6.044	6.1	6.032	5.953	5.938	6.071	5.744	5.855	5.918
TG(20:1(11Z)/20:2n6/20:5(5Z,8Z,11Z,14Z,17Z))	6.6466	pos	1022.81	6.515	6.423	6.454	6.254	6.405	6.34	5.693	5.79	5.869
SM(d19:1/18:3(10,12,15)-OH(9))	6.6587	pos	772.594	2.618	2.633	2.637	2.672	2.668	2.671	4.993	4.957	4.877
DGDG(18:1/18:1)	6.6949	pos	967.633	4.91	4.925	4.929	4.963	4.96	4.963	4.664	4.66	4.649
PE-NMe2(22:2(13Z,16Z)/18:0)	6.7515	pos	891.654	6.344	5.705	6.333	6.065	6.398	5.958	6.074	5.847	5.929
PG(i-14:0/a-15:0)	6.8096	pos	663.454	5.907	5.74	5.938	5.767	5.969	5.882	6.036	5.979	6.01
SM(d19:1/18:1(9Z)-O(12,13))	6.8895	pos	774.61	4.401	4.416	4.421	4.455	4.452	4.454	4.155	4.152	4.14
5-Methyl-1H-Benzotriazole	6.9219	pos	134.071	4.367	4.437	4.462	4.475	4.563	4.388	4.686	4.681	4.769
Isoprenyl alcohol	7.069	pos	128.107	5.106	5.26	5.12	5.346	5.245	5.335	5.428	5.48	5.439
Butylisopropylamine	7.069	pos	116.144	6.818	7.01	6.872	7.096	7.02	7.086	7.156	7.232	7.217
Miglitol	7.1832	pos	190.107	5.562	5.823	5.566	5.86	5.768	5.86	5.781	5.975	5.927
4-Methyl-1H-Benzotriazole	7.2225	pos	134.071	5.013	5.176	5.014	5.188	5.189	5.201	5.265	5.279	5.261
(S)-Oleuropeic acid	7.2304	pos	185.117	5.264	5.409	5.243	5.532	5.509	5.496	5.746	5.724	5.736
Withanolide B	7.2304	pos	419.262	5.297	5.621	5.321	5.818	5.695	5.793	6.121	6.133	6.133
Carteolol	7.2304	pos	356.192	5.217	5.554	5.239	5.648	5.598	5.638	5.851	5.889	5.865
Floionolic acid	7.2359	pos	315.253	5.495	5.637	5.525	5.776	5.778	5.774	6.049	5.991	5.988
(3Z,6Z)-3,6-Nonadienal	7.2398	pos	121.102	5.219	5.354	5.196	5.48	5.453	5.452	5.694	5.652	5.679
Hymenoxon	7.2498	pos	283.151	4.226	4.403	4.196	4.734	4.56	4.752	4.898	4.924	4.906
(2R,3R,4R)-2-Amino-4-hydroxy-3-methylpentanoic acid	7.2873	pos	148.097	5.442	5.616	5.44	5.657	5.613	5.644	5.682	5.769	5.75
Ganglioside GD3 (d18:0/20:0)	7.2873	pos	762.94	5.186	5.175	5.013	5.368	5.169	5.187	5.987	6.126	5.969
Triethanolamine	7.2873	pos	150.113	6.561	6.716	6.539	6.751	6.706	6.753	6.853	6.938	6.886
Methyl 1-methylpiperidine-3-carboxylate	7.2952	pos	122.097	4.244	4.426	4.299	4.42	4.447	4.428	4.467	4.438	4.504
Ganglioside GM1 (d18:0/12:0)	7.2952	pos	743.404	5.24	5.265	5.109	5.298	5.314	5.291	6.056	5.993	6.05
Diethanolamine	7.303	pos	88.0764	5.147	5.27	5.146	5.238	5.276	5.281	5.268	5.334	5.332
2-Aminobutan-1-ol	7.303	pos	90.092	4.627	4.875	4.637	4.843	4.802	4.856	4.891	4.984	4.93
N-(2-Hydroxyethyl)acrylamide	7.303	pos	157.097	4.307	4.692	4.342	4.663	4.675	4.635	4.757	4.817	4.741
Oxazoline	7.303	pos	113.071	4.446	4.677	4.452	4.763	4.703	4.766	4.836	4.889	4.896
4-Hydroxybenzoylcholine	7.3109	pos	224.128	5.597	5.661	5.517	5.685	5.729	5.692	5.832	5.839	5.762
3-Ketosphingosine	7.3395	pos	280.264	4.374	4.351	4.223	3.885	3.92	3.975	5.407	5.321	5.219
N-Acetyl-2,3-dihydro-1H-pyrrole	7.365	pos	94.0658	5.382	5.483	5.375	5.483	5.489	5.483	5.517	5.527	5.534
Aspirin	7.8831	pos	163.039	5.553	5.627	5.517	5.587	5.566	5.611	5.675	5.715	5.659
3-Pyridinecarboxaldehyde	7.9043	pos	108.045	4.684	4.828	4.683	4.738	4.737	4.828	4.77	4.838	4.908
Delta-Valerolactone	7.966	pos	83.0499	5.27	5.338	5.26	5.389	5.38	5.402	5.334	5.377	5.462
1-Hydroxy-2,5-dioxopyrrolidine-3-sulfonic acid	0.4777	neg	175.968	5.298	5.242	5.22	3.29	3.769	3.697	4.907	5.02	4.927
Cystathione	0.5665	neg	259.016	4.661	4.728	4.737	4.661	4.664	4.664	5.093	5.144	5.113
Orotic acid	0.5665	neg	311.029	3.642	3.642	3.642	3.641	3.644	3.644	4.507	4.487	4.471
2,5-Diamino-2-methylpentanoic acid	0.5665	neg	145.097	6.108	6.09	6.1	4.607	4.503	4.465	5.039	5.03	5.046
L-Asparagine	0.5842	neg	131.045	5.752	5.745	5.789	3.992	3.75	4.009	4.779	4.747	4.682
Galactinol	0.5909	neg	387.114	6.365	6.277	6.352	3.741	3.745	3.744	5.265	5.324	5.239
Palatinose	0.5909	neg	341.109	5.906	5.834	5.805	5.243	5.229	5.311	5.72	5.631	5.678
N6-(L-1,3-Dicarboxypropyl)-L-lysine	0.5948	neg	275.125	4.231	4.548	3.89	3.798	3.801	3.801	3.563	3.555	3.556
5-Hydroxy-4-oxo-L-norvaline	0.6062	neg	168.027	5.683	5.605	5.709	4.534	4.369	4.296	5.478	5.463	5.512
Aspartate	0.6062	neg	132.029	6.546	6.572	6.56	4.388	4.115	4.012	5.824	5.785	5.82
Iminoerythrose 4-phosphate	0.6142	neg	244.022	5.608	5.781	5.586	3.851	3.854	3.854	3.617	3.609	3.609
L-Glutamic Acid	0.6142	neg	146.045	7.071	7.141	7.094	5.717	5.649	5.664	6.635	6.609	6.667
Hexanesulfonic acid	0.6142	neg	147.048	5.857	5.91	5.889	4.553	4.601	4.549	5.717	5.709	5.739
Gluconic Acid	0.6222	neg	195.05	6.328	6.418	6.311	4.892	4.842	4.856	5.543	5.516	5.549
Sorbitol	0.6301	neg	181.071	7.416	7.327	7.445	4.624	4.47	4.699	5.957	5.91	5.963
L-Lyxonic acid	0.6366	neg	165.04	6.313	6.361	6.33	5.227	5.202	5.235	5.768	5.744	5.794
Citrulline	0.6366	neg	174.088	5.801	5.778	5.797	5.275	5.278	5.278	5.265	5.247	5.28
Sn-glycero-3-Phosphoethanolamine	0.6366	neg	214.048	5.765	5.814	5.782	4.41	4.317	4.481	5.063	4.99	5.049
Muramic acid	0.6366	neg	250.093	5.382	5.376	5.424	3.655	3.658	3.658	4.135	4.214	4.298
L-Methionine S-oxide	0.6366	neg	164.038	5.805	5.642	5.791	3.052	3.426	3.055	4.988	5.002	4.98
Dopamine glucuronide	0.6445	neg	366.063	4.562	4.563	4.563	4.562	4.565	4.565	4.456	4.319	4.384
S-(2-Hydroxyethyl)glutathione	0.6445	neg	350.103	4.832	4.723	4.775	4.682	4.678	4.702	6.159	6.15	6.143
Morpholine-4-carboxamide	0.6445	neg	175.072	5.424	5.328	5.425	4.57	4.19	3.979	4.612	4.623	4.661
L-Quebrachitol	0.6525	neg	239.077	5.238	5.246	5.189	4.184	4.187	4.187	3.949	3.941	3.942
3-[(2-Aminoethylamino)methyl]-3-[bis(carboxymethyl)amino]pentanedioic acid	0.6525	neg	372.084	4.179	4.167	4.166	4.165	4.168	4.168	5.345	5.263	5.274
Hawkinsin	0.6525	neg	326.044	3.795	4.051	3.68	3.679	3.682	3.682	5.771	5.718	5.778
Glutamylserine	0.6525	neg	233.077	5.065	5.13	4.977	4.415	3.997	4.244	4.697	4.705	4.726
Ribose 1-phosphate	0.6595	neg	229.011	4.558	4.704	4.646	3.737	3.74	3.74	3.503	3.495	3.495
Narciclasine	0.6595	neg	328.041	3.853	3.854	3.854	3.853	3.856	3.856	5.323	5.236	5.289
S-Methylmethionine	0.6595	neg	327.141	5.685	5.298	5.65	3.916	3.919	3.919	3.681	3.673	3.784
L-Glutamine	0.6595	neg	145.061	6.023	5.788	6.03	5.637	5.603	5.62	5.381	5.385	5.418
Neplanocin A	0.6595	neg	300.049	6.116	6.186	6.089	4.941	4.934	4.933	5.341	5.301	5.321
Gamma-D-Glutamylglycine	0.6655	neg	203.067	6.047	6.042	6.026	5.315	5.251	5.25	5.546	5.517	5.559
2,3-Butanedione monoxime	0.6721	neg	201.087	5.241	4.991	5.207	4.665	4.654	4.585	4.661	4.605	4.646
N-(2-Carboxymethyl)-morpholine	0.6721	neg	190.071	5.575	5.706	5.564	3.749	3.752	3.752	4.766	4.796	4.808
Octopine	0.68	neg	227.114	5.725	5.6	5.698	5.027	4.88	4.952	5.21	5.179	5.225
1-Methylguanosine	0.68	neg	278.088	5.07	5.001	5.043	3.969	3.973	3.973	4.418	4.318	4.378
Myo-Inositol	0.68	neg	179.055	7.707	7.697	7.717	7.032	7.014	7.047	7.274	7.252	7.295
D-glycero-L-galacto-Octulose	0.68	neg	277.033	6.396	6.498	6.379	4.2	4.204	4.204	4.937	5.02	5.016
Histidinyl-Gamma-glutamate	0.68	neg	264.109	5.39	5.207	5.353	4.957	4.856	4.852	4.79	4.776	4.881
Glycerol 3-phosphate	0.688	neg	152.995	4.513	4.547	4.496	3.04	3.663	3.308	5.345	5.345	5.357
Glucose lactate pyruvate glutamate	0.688	neg	536.069	5.552	5.738	5.652	5.261	5.104	5.204	6.281	6.227	6.216
Glu-Gln	0.688	neg	274.104	5.767	5.716	5.746	5.045	4.873	4.975	5.374	5.325	5.336
3,5,6-Trihydroxy-5-(hydroxymethyl)-2-methoxy-2-cyclohexen-1-one	0.688	neg	249.061	5.411	5.339	5.425	3.541	3.836	3.661	5.517	5.489	5.508
L-2-Amino-5-hydroxypentanoic acid	0.688	neg	114.055	4.842	4.697	4.794	3.496	3.766	3.745	4.38	4.354	4.469
(2R,3R,4R,5S)-2-Methyl-tetrahydro-pyran-3,4,5-triol	0.696	neg	185.021	5.185	5.259	5.17	5.305	5.312	5.355	5.368	5.319	5.377
(S)-2-Aceto-2-hydroxybutanoic acid	0.704	neg	191.055	5.306	5.235	5.3	4.847	4.766	4.879	4.974	4.906	4.978
Arabinofuranose	0.704	neg	149.044	6.265	6.194	6.246	5.922	5.885	5.922	5.979	5.944	5.98
Prolyl-Aspartate	0.704	neg	229.082	4.945	4.719	4.93	3.549	3.552	3.552	4.246	4.209	4.063
Uridine-5'-Monophosphate	0.704	neg	323.028	5.946	5.863	5.889	4.559	4.41	4.369	6.799	6.757	6.788
Parishin C	0.704	neg	763.191	6.954	6.977	6.89	4.511	4.514	4.514	5.047	4.862	4.843
UDP-D-Galactose	0.704	neg	565.048	5.1	5.368	5.072	5.071	5.074	5.074	7.548	7.519	7.549
Adenosine monophosphate	0.704	neg	346.056	6.096	6.164	6.216	5.951	5.982	5.97	7.169	7.178	7.172
Cytidine monophosphate	0.704	neg	322.044	6.215	6.241	6.296	5.948	5.996	5.923	7.092	7.08	7.092
1,6-anhydro-N-acetyl-beta-muramate	0.704	neg	295.067	4.873	4.777	4.859	4.775	4.778	4.778	6.18	6.165	6.158
Hydroxyprolyl-Asparagine	0.704	neg	290.099	5.395	5.39	5.417	4.299	3.942	3.816	4.453	4.603	4.5
N6-beta-Aspartyllysine	0.704	neg	242.114	5.254	5.148	5.216	4.844	4.723	4.801	4.954	4.796	4.859
Phosphoenolpyruvic Acid	0.704	neg	166.974	3.3	3.728	3.3	3.299	3.302	3.302	3.201	3.163	3.057
Stachyose	0.704	neg	701.192	6.596	6.613	6.523	6.099	5.983	5.973	6.227	6.197	6.233
Maltotriose	0.712	neg	539.139	5.91	5.889	5.803	5.945	5.851	5.902	5.831	5.767	5.78
2-Aminoheptanedioic Acid	0.712	neg	174.076	5.403	5.308	5.386	4.821	4.78	4.807	4.932	4.841	4.908
5'-N-Methylcarboxamidoadenosine	0.712	neg	275.088	5.208	5.143	5.162	4.37	3.852	3.919	4.938	4.929	4.918
7-Epi-12-hydroxyjasmonic acid	0.712	neg	263.07	5.489	5.418	5.493	5.149	5.154	5.094	5.447	5.441	5.474
Asparaginylhydroxyproline	0.712	neg	226.083	4.085	4.347	4.173	3.577	3.58	3.58	4.831	4.784	4.845
[(2R,5R)-5-(2-Amino-6-oxo-1H-purin-9-yl)-3,4-dihydroxyoxolan-2-yl]methyl dihydrogen phosphate	0.712	neg	362.051	4.292	4.293	4.945	4.291	4.294	4.294	5.886	5.827	5.859
2-[(2-Amino-2-oxoethyl)-[(2S)-2-[(2-amino-2-oxoethyl)-(carboxymethyl)amino]propyl]amino]acetic acid	0.712	neg	303.131	4.842	4.668	4.797	3.968	3.61	3.909	5.033	4.909	5.013
Alanylglutamic acid	0.712	neg	217.082	5.72	5.649	5.687	5.375	5.34	5.342	5.492	5.472	5.49
Quinoline-4,8-diol	0.712	neg	182.022	4.162	3.862	3.862	5.353	5.599	5.314	5.019	4.998	5.077
N2-Acetyl-L-ornithine	0.712	neg	173.092	6.033	6.107	6.177	5.925	5.973	5.958	6.876	6.875	6.886
Adenine	0.712	neg	134.046	3.474	3.475	3.705	3.473	3.477	3.477	5.249	5.206	5.226
Phosphoribosyl-AMP	0.712	neg	540.054	4.636	4.191	4.636	4.189	4.192	4.192	5.9	5.886	5.911
Alanylalanine	0.7199	neg	159.077	4.706	4.611	4.697	5.2	5.173	5.196	4.582	4.514	4.616
8-Methoxykynurenate	0.7199	neg	240.028	4.55	3.464	4.116	5.236	5.332	5.266	4.6	4.632	4.78
2-Aminoacrylic acid	0.7199	neg	260.089	5.515	5.431	5.489	4.314	4.169	4.109	4.778	4.73	4.843
2-Oxoglutaramate	0.7199	neg	190.035	5.716	5.601	5.688	2.986	3.327	3.255	4.448	4.413	4.427
Malic Acid	0.7359	neg	133.013	6.733	6.666	6.741	6.105	6.048	6.043	6.154	6.123	6.149
Xanthotoxol glucoside	0.7439	neg	399.046	3.295	3.296	3.569	3.294	3.297	3.297	5.63	5.568	5.585
3,4,5-Tricaffeoylquinic acid	0.7519	neg	715.102	4.654	4.655	4.655	4.653	4.656	4.656	4.599	4.411	4.569
Dihydroxyacetone Phosphate	0.7579	neg	168.99	5.436	5.524	5.504	3.941	3.944	3.944	4.782	4.748	4.761
Diethyl Hydrogen Phosphate	0.7729	neg	199.037	5.306	5.282	5.405	4.917	4.95	4.945	5.018	4.98	5.1
Tryptophol [xylosyl-(1->6)-glucoside]	0.7991	neg	436.157	5.407	5.315	5.304	4.864	4.641	4.936	3.646	3.638	3.638
2-[(2S)-2,6-Diaminohexanoyl]oxyacetic acid	0.8132	neg	185.092	4.331	3.809	3.66	4.998	4.993	4.981	4.481	4.29	4.437
N-Formyl-L-glutamic acid	0.8197	neg	156.029	4.679	4.722	4.709	4.34	4.307	4.403	4.41	4.317	4.308
Glutamylhistidine	0.8252	neg	265.094	4.866	4.834	4.951	5.189	5.232	5.258	4.847	4.822	4.866
O-Oxalylhomoserine	0.8379	neg	190.035	5.553	5.566	5.572	4.057	4.111	4.192	4.86	4.873	4.91
D-(+)-Malic acid	0.8379	neg	133.013	6.856	6.873	6.883	6.18	6.205	6.213	6.666	6.638	6.651
Glutaminylalanine	0.8424	neg	216.098	3.586	3.587	3.587	5.509	5.535	5.561	4.883	4.868	4.867
Mevalonic acid	0.8424	neg	193.071	4.736	4.585	4.617	4.363	4.189	4.25	4.296	4.202	4.278
Isoleucyl-Histidine	0.85	neg	267.146	4.783	4.784	4.783	5.479	5.497	5.53	4.547	4.614	4.655
FAPy-adenine	0.8546	neg	134.046	6.202	6.168	6.225	6.137	6.106	6.175	6.105	6.051	6.09
MALEAMIC ACID	0.8546	neg	229.047	4.872	5.004	4.984	4.558	4.601	4.776	4.524	4.452	4.376
Leucyl-Lysine	0.8546	neg	258.182	4.852	4.852	4.852	5.575	5.56	5.616	4.677	4.608	4.625
Valyl-Arginine	0.8587	neg	272.173	4.972	4.973	4.973	5.409	5.421	5.478	4.737	4.743	4.745
Oxiracetam	0.8587	neg	361.136	5.016	5.09	5.143	5.292	5.268	5.235	4.819	4.746	4.863
Zanamivir	0.8587	neg	331.126	4.869	4.877	4.881	5.26	5.285	5.249	4.803	4.808	4.747
Cytidine	0.8632	neg	278.055	3.521	3.514	2.638	5.181	5.225	5.161	4.121	4.177	4.067
(+)-threo-2-Amino-3,4-dihydroxybutanoic acid	0.8632	neg	170.023	5.16	5.136	5.167	5.568	5.567	5.601	5.503	5.47	5.475
L-Fuculose	0.8682	neg	373.136	4.472	4.668	4.748	5.279	5.292	5.28	4.58	4.473	4.566
Valylglutamine	0.8728	neg	244.13	1.706	3.629	1.706	5.694	5.679	5.725	4.819	4.804	4.857
Valylaspartic acid	0.8758	neg	231.098	4.594	4.478	4.491	5.793	5.776	5.765	5.29	5.283	5.282
Rhamnose	0.8758	neg	163.06	5.272	5.391	5.299	5.218	5.279	5.27	5.154	5.129	5.14
Threoninyl-Valine	0.8824	neg	217.119	3.92	3.707	3.709	5.523	5.518	5.554	4.969	5.009	4.989
Nebularine	0.8824	neg	251.077	5.26	5.314	5.304	4.789	4.843	4.897	4.519	4.353	4.606
Fluvoxamine	0.8824	neg	317.146	4.956	5.022	5.005	5.58	5.567	5.537	5.061	5.023	5.073
Cytosine deoxyribonucleoside	0.8824	neg	272.089	4.889	4.995	4.938	4.667	4.824	4.793	3.897	3.89	4.083
N-Acetyl-L-aspartic acid	0.8864	neg	174.04	6.098	6.085	6.182	5.479	5.53	5.476	5.804	5.836	5.813
Petasinine	0.8864	neg	260.125	4.322	4.539	4.355	4.905	5.073	4.963	3.221	3.213	3.213
Reduced ketanserin	0.8864	neg	418.158	5.372	5.426	5.347	5.151	5.172	5.225	4.02	4.151	4.171
(Tetrahydropyran-4-yl)-[2-phenyl-5-(1,1-dioxo-thiomorpholin-4-yl)methyl-1H-indol-7-yl]amine	0.8864	neg	460.168	5.229	5.335	5.358	5.298	5.155	5.163	3.745	3.737	3.738
Fructosyl valine	0.8864	neg	278.124	5.596	5.67	5.674	5.343	5.376	5.341	5.189	5.218	5.234
L-Glutamic gamma-semialdehyde	0.8864	neg	176.055	5.217	5.316	5.271	4.617	4.764	4.692	4.952	4.877	4.958
D-Arabinono-1,4-lactone	0.89	neg	147.029	6.271	6.238	6.328	5.809	5.838	5.816	4.628	4.619	4.721
Piracetam	0.8935	neg	141.066	4.622	4.661	4.729	4.393	4.562	4.534	3.739	3.924	3.855
Glycyl-Glutamate	0.8935	neg	185.056	6	5.991	6.042	5.79	5.87	5.835	5.711	5.735	5.714
Glutamylaspartic acid	0.8935	neg	243.062	6.338	6.347	6.412	5.612	5.643	5.658	5.51	5.537	5.536
N-Acetyl-a-neuraminic acid	0.8935	neg	290.088	6.858	6.866	6.962	6.273	6.289	6.265	6.141	6.14	6.154
Gamma-Glutamylglutamine	0.8935	neg	256.094	5.854	5.943	5.93	5.617	5.706	5.661	5.141	5.169	5.155
Gamma-Glutamylvaline	0.8935	neg	245.114	3.771	3.975	3.771	5.335	5.433	5.375	4.082	4.271	4.079
Pentenedioic acid	0.9117	neg	111.007	4.028	4.4	4.214	6.502	6.531	6.5	5.559	5.5	5.582
Isocitric Acid	0.9153	neg	191.019	6.68	6.683	6.677	8.07	8.096	8.05	7.314	7.305	7.373
Desmethyl Fluvoxamine	0.9583	neg	303.131	4.108	3.686	3.945	4.944	5.03	4.938	5.537	5.523	5.567
(2S,3'S)-alpha-Amino-2-carboxy-5-oxo-1-pyrrolidinebutanoic acid	0.9583	neg	275.088	5.625	5.517	5.68	4.83	5.031	4.819	5.617	5.652	5.619
3-Aminopentanedioic Acid	0.9624	neg	128.034	7.623	7.632	7.694	7.452	7.439	7.408	5.798	5.683	5.818
Glucose-6-glutamate	0.9679	neg	308.099	6.092	6.099	6.149	5.96	5.901	5.918	4.971	4.983	4.944
ADP	0.9786	neg	426.022	3.927	3.928	3.927	6.149	6.243	6.135	6.423	6.437	6.38
Adenosine diphosphate ribose	0.9916	neg	558.064	3.872	3.873	3.872	5.404	5.41	5.368	6.477	6.468	6.493
2,6-diamino-4-hydroxy-5-formamidopyrimidine	0.9916	neg	150.041	4.845	4.842	4.798	4.967	4.879	5.061	5.782	5.794	5.805
Serylhydroxyproline	0.9975	neg	217.082	5.388	5.252	5.414	5.11	5.087	5.143	5.797	5.803	5.811
D-Ribulose 5-Phosphate	1.0149	neg	211.001	5.084	4.951	4.069	3.79	3.692	3.692	4.576	4.421	4.473
Uridine 3'-monophosphate	1.0184	neg	647.065	6.163	6.164	6.164	6.162	6.165	6.165	6.325	6.336	6.349
Glucosamine 6-phosphate	1.0244	neg	280.023	2.311	2.311	2.311	3.211	2.313	3.208	4.654	4.709	4.684
Tripdiolide	1.0543	neg	397.128	4.187	4.188	4.188	4.186	4.189	4.189	5.312	5.284	5.252
4-Amino-5-oxopentanamide	1.1215	neg	175.071	4.642	4.643	4.643	4.642	4.645	4.645	5.686	5.631	5.68
(3R,4R)-3-Amino-4-Hydroxypentanoic Acid	1.1215	neg	132.065	4.244	4.293	4.562	5.275	5.369	5.238	5.039	4.975	4.977
N-acetylaspartate	1.1215	neg	174.04	6.108	6.162	6.166	5.845	5.857	5.858	6.06	6.035	6.083
L-Gulonolactone	1.126	neg	177.04	7.394	7.371	7.409	6.499	6.487	6.506	5.695	5.657	5.759
Benoxaprofen glucuronide	1.1608	neg	458.07	4.113	4.114	4.113	4.112	4.115	4.115	5.921	5.865	5.889
Adenosine 5'-Monophosphate	1.1718	neg	346.056	6.843	6.889	6.879	7.243	7.256	7.228	8.063	8.041	8.077
4-trans-Hydroxyglipizide	1.1718	neg	460.169	5.59	5.668	5.498	5.723	5.793	5.693	5.233	5.131	5.221
Glutamylarginine	1.1755	neg	284.136	5.703	5.825	5.771	5.802	5.837	5.84	5.687	5.643	5.679
Salbutamol	1.18	neg	260.125	4.755	4.446	4.563	5.377	5.477	5.333	4.828	4.807	4.959
Guanosine diphosphate	1.18	neg	442.017	3.991	3.992	3.992	3.99	3.993	3.993	5.626	5.577	5.439
Valylglutamic acid	1.1938	neg	245.114	4.845	4.844	4.427	6.058	6.097	6.086	5.439	5.398	5.496
Gamma-Glutamylserine	1.1938	neg	215.067	6.205	6.287	6.253	6.019	6.05	6.026	5.946	5.972	6.004
NADP+	1.2215	neg	742.069	6.009	6.01	6.01	6.008	6.011	6.011	6.178	6.173	6.182
ADP-ribose 2'-phosphate	1.2215	neg	620.02	3.991	3.992	3.991	3.99	4.411	3.993	5.706	5.69	5.766
Glutamylglycine	1.2261	neg	185.056	6.43	6.5	6.473	6.25	6.236	6.265	6.238	6.214	6.279
Citramalic Acid	1.2261	neg	147.029	6.909	6.913	6.957	6.465	6.499	6.479	6.507	6.494	6.543
Imidazolone A	1.2345	neg	299.136	5.641	5.764	5.652	5.828	5.855	5.794	5.601	5.583	5.624
Isoleucyl-Asparagine	1.2345	neg	244.13	4.052	4.744	4.54	6.134	6.082	6.109	5.557	5.565	5.583
Tuliposide B	1.2573	neg	331.043	3.957	3.957	3.957	3.956	3.959	3.959	3.721	3.713	3.714
Pyridoxine	1.2706	neg	168.066	5.165	5.232	5.22	5.239	5.189	5.268	4.976	4.867	5.016
N-(2-Amino-2-oxoethyl)-2-methylprop-2-enamide	1.2744	neg	141.066	5.681	5.767	5.775	5.545	5.518	5.56	5.254	5.293	5.225
Itaconic acid	1.2829	neg	111.007	5.126	5.149	5.237	7.023	7.036	7.014	6.611	6.62	6.655
Citrate	1.2829	neg	191.019	5.459	5.522	5.48	8.558	8.566	8.539	8.184	8.183	8.214
Lysylleucine	1.2879	neg	258.182	5.161	5.162	5.162	5.592	5.445	5.549	4.98	4.918	4.95
Clopidogrel acyl glucuronide	1.2915	neg	1025.16	5.06	5.061	5.06	5.059	5.062	5.062	4.824	4.816	5.018
D-Arabitol	1.2948	neg	133.049	6.784	6.897	6.871	6.735	6.754	6.754	6.782	6.764	6.803
4,6-O-Ethylidene-D-glucose	1.3099	neg	251.077	4.61	4.745	5.025	3.58	3.583	3.583	4.944	4.93	5.135
Allyl cysteine	1.3099	neg	206.049	4.864	4.814	4.718	3.076	3.079	3.079	4.754	4.82	4.719
DUMP	1.3137	neg	307.034	4.676	4.677	4.677	4.675	4.678	4.678	5.264	5.346	5.382
NOTA	1.3175	neg	302.136	5.547	5.499	5.587	5.879	5.783	5.867	5.78	5.794	5.797
Aconitic acid	1.3331	neg	173.008	6.238	6.334	6.291	5.885	5.838	5.826	5.445	5.451	5.505
Serylvaline	1.3605	neg	203.103	3.928	3.752	4.668	5.885	5.873	5.885	5.535	5.539	5.557
3-Methyluridine	1.3646	neg	279.06	5.963	6.15	5.985	5.955	5.993	6.002	6.525	6.419	6.417
S-Allylcysteine	1.3684	neg	196.022	4.554	5.055	4.35	5.458	5.503	5.544	6.097	5.994	5.987
Acetylhomoserine	1.3684	neg	160.06	5.741	5.797	5.797	5.45	5.466	5.476	6.704	6.707	6.724
2-Deoxy-2,3-dehydro-n-acetyl-neuraminic acid	1.3843	neg	290.088	7.211	7.266	7.249	6.87	6.87	6.893	6.925	6.92	6.942
Asparaginyl-Valine	1.4418	neg	230.114	5.307	5.371	5.298	5.899	5.982	5.894	5.481	5.502	5.472
NAD+	1.4418	neg	662.102	6.318	6.319	6.318	6.317	6.32	6.32	7.46	7.434	7.446
ADP Ribose	1.4418	neg	540.054	4.129	4.13	4.13	4.128	4.131	4.131	7.699	7.688	7.704
L-Alanyl-l-Valine	1.4418	neg	187.108	5.257	5.46	5.272	6.324	6.371	6.349	5.97	5.95	5.98
Gluconolactone	1.4455	neg	177.04	7.443	7.499	7.497	6.7	6.689	6.707	7.036	7.022	7.044
Leucyl-Asparagine	1.4595	neg	244.13	5.229	5.398	5.253	5.841	5.882	5.875	5.488	5.51	5.496
Histidinyl-Proline	1.4633	neg	233.104	5.705	5.844	5.659	5.874	5.929	5.916	5.992	5.96	5.974
Arginylleucine	1.4633	neg	286.188	4.384	4.384	4.384	6.066	6.097	6.089	4.178	4.14	4.23
4-Aminohex-5-ynoic acid	1.4633	neg	172.061	4.291	4.415	3.936	3.902	3.905	3.905	4.895	4.85	4.84
Serylmethionine	1.5193	neg	235.075	3.615	3.826	3.616	5.708	5.756	5.713	5.07	5.082	5.088
Xenognosin A	1.5193	neg	277.086	3.565	3.566	3.566	5.541	5.519	5.506	4.825	4.843	4.854
10-Hydroxy-3-methoxy-1,3,5,7-cadinatetraen-9-one	1.5227	neg	281.114	4.937	4.938	4.938	5.595	5.656	5.588	4.702	4.742	4.787
Glycylvaline	1.5302	neg	173.092	6.591	6.683	6.617	6.83	6.839	6.851	6.612	6.594	6.615
[(2S,3R,4R,5R)-5-(2,4-Dioxopyrimidin-1-yl)-3,4-dihydroxyoxolan-2-yl]methyl dihydrogen phosphate	1.5411	neg	305.018	6.478	6.456	6.487	6.113	6.166	6.133	5.878	5.88	5.877
Ritodrine	1.5411	neg	308.125	5.315	5.316	5.316	5.916	5.974	5.909	5.132	5.072	5.174
Hydroxyprolyl-Lysine	1.5524	neg	258.146	4.803	4.776	4.734	6.973	6.981	6.975	6.399	6.373	6.396
7,8-Dihydropteroic acid	1.5562	neg	295.093	3.479	3.48	3.479	5.782	5.848	5.741	5.012	4.942	5.022
Asparaginyl-Methionine	1.5562	neg	262.087	4.281	4.282	4.282	5.291	5.303	5.178	4.046	4.087	4.203
Threonylvaline	1.5562	neg	217.119	5.501	5.528	5.458	6.712	6.73	6.722	6.173	6.157	6.168
2'-Deoxyadenosine 5'-phosphate	1.5955	neg	330.061	4.901	4.812	4.819	4.81	4.813	4.813	6.178	6.167	6.16
6-Oxopiperidine-2-carboxylic acid	1.6215	neg	188.056	6.305	6.367	6.354	6.137	6.14	6.156	6.412	6.419	6.434
N-alpha-Acetyl-L-citrulline	1.6318	neg	216.098	2.682	2.683	2.682	2.681	2.684	2.684	4.848	4.895	4.749
Leucyl-Aspartate	1.6631	neg	245.114	6.109	6.123	6.115	7.261	7.266	7.259	6.593	6.591	6.617
Glycyl-Methionine	1.6772	neg	205.065	3.303	3.304	3.461	5.745	5.643	5.675	4.991	4.961	4.974
Xanthine	1.6807	neg	151.025	6.973	7.008	7.006	6.773	6.795	6.791	6.786	6.765	6.783
Arginylisoleucine	1.6953	neg	286.188	3.304	3.305	3.304	6.521	6.498	6.529	5.803	5.786	5.808
Asn Asp Leu Asp	1.6953	neg	474.184	6.379	6.292	6.388	6.016	5.956	5.953	5.86	5.841	5.872
N2-Succinyl-L-ornithine	1.7031	neg	231.098	6.3	6.301	6.29	6.399	6.399	6.381	6.062	6.057	6.077
2',3'-Dideoxy-3'-fluorouridine	1.7067	neg	275.071	6.158	6.097	6.164	5.516	5.526	5.594	5.618	5.594	5.585
Lichenin	1.7439	neg	383.122	5.675	5.898	5.776	6.141	6.159	6.163	6.24	6.122	6.122
S-Acetyldihydrolipoamide-E	1.7439	neg	230.066	5.511	5.549	5.564	5.104	5.072	5.17	5.163	5.165	5.182
Urea glutamate	1.7479	neg	248.054	5.28	5.604	5.213	6.022	6.024	6.02	6.337	6.228	6.218
L-Tyrosine	1.7517	neg	180.066	6.999	7.057	7.033	7.06	7.081	7.097	6.983	6.975	6.991
Glutaminylthreonine	1.7627	neg	246.109	4.775	4.432	4.846	4.294	4.23	4.346	5.243	5.24	5.254
(2R,3S)-2,3-dimethylmalate	1.7716	neg	205.035	6.374	6.34	6.407	6.005	5.992	6	5.278	5.251	5.367
NADP	1.7928	neg	742.069	5.644	5.645	5.644	5.643	5.646	5.646	6.11	6.109	6.081
Alanylmethionine	1.8145	neg	219.08	2.926	2.927	2.926	5.852	5.925	5.921	5.459	5.408	5.43
Trans-Aconitic Acid	1.8363	neg	173.008	6.409	6.412	6.454	6	6.042	6.017	5.963	5.961	6.006
O-Succinyl-L-homoserine	1.8363	neg	218.066	6.095	6.114	6.154	5.442	5.424	5.462	6.118	6.128	6.161
2-Hydroxyacetophenone	1.8495	neg	171.022	2.007	2.008	2.008	2.006	2.009	2.009	5.168	5.175	5.161
Gamma-Glutamylalanine	1.8495	neg	199.072	7.071	7.043	7.01	6.827	6.811	6.869	5.689	5.672	5.707
D-Ribose 1-phosphate	1.8533	neg	211.001	5.786	5.759	5.735	5.653	5.713	5.71	5.509	5.504	5.528
NAD	1.8617	neg	662.102	6.247	6.248	6.247	6.246	6.249	6.249	7.26	7.233	7.265
1-[(2R,3S,5R)-3,4-Dihydroxy-5-(hydroxymethyl)oxolan-2-yl]pyrimidine-2,4-dione	1.8701	neg	243.062	6.109	6.072	6.054	7.164	7.174	7.183	6.833	6.823	6.83
Spectinomycin	1.8701	neg	313.141	5.556	5.75	5.538	5.529	5.567	5.564	5.628	5.605	5.606
N-Acetyl-L-Alanine	1.8778	neg	130.05	5.774	5.781	5.729	5.642	5.716	5.739	5.728	5.715	5.765
Nivalenol	1.8778	neg	333.094	4.722	4.592	4.786	5.642	5.556	5.469	5.267	5.083	5.319
6-[(2R,4S,5R)-4-Hydroxy-5-(hydroxymethyl)oxolan-2-yl]-7,8-dihydroimidazo[1,2-c]pyrimidin-5-one	1.8817	neg	298.104	4.812	4.938	4.843	4.503	4.808	4.542	4.647	4.616	4.581
De-O-methylsimmondsin	1.8958	neg	342.119	6.519	6.5	6.535	6.257	6.244	6.273	6.27	6.237	6.257
1-Carboxyethyltyrosine	1.8996	neg	252.087	5.499	5.499	5.394	5.207	5.223	5.217	5.23	5.187	5.239
Leucyl-Threonine	1.903	neg	231.135	4.636	4.747	4.465	6.295	6.337	6.321	5.882	5.851	5.876
L-cis-4-(Hydroxymethyl)-2-pyrrolidinecarboxylic acid	1.9063	neg	335.146	5.847	5.98	5.876	5.772	5.763	5.791	5.691	5.658	5.696
5-Methyldeoxycytidine	1.9269	neg	286.104	5.531	5.62	5.559	5.303	5.343	5.346	5.322	5.32	5.331
8-Oxo-dGMP	1.9529	neg	344.04	6.851	6.819	6.762	5.545	5.75	5.453	4.585	4.568	4.629
D-Dethiobiotin	1.9529	neg	213.124	5.947	5.991	5.912	6.123	6.131	6.141	5.871	5.844	5.86
Hydroxyprolyl-Gamma-glutamate	1.9567	neg	240.099	5.664	5.666	5.609	5.213	5.195	5.275	5.365	5.326	5.34
Pulcherosine	1.9567	neg	520.172	5.629	5.458	5.497	4.976	5.105	5.103	5.143	5.041	5.089
Gladiatoside C1	1.9567	neg	547.12	4.374	4.374	4.374	4.373	4.376	4.376	5.42	5.348	5.403
Methyl (2E)-2-(10,13-dimethyl-11-oxo-3-pyrrolidin-1-yl-2,7,8,9,12,14,15,16-octahydro-1H-cyclopenta[a]phenanthren-17-ylidene)acetate	1.9601	neg	444.229	5.738	5.824	5.726	6.012	6.044	6.004	5.736	5.697	5.716
Hygromycin B	1.9716	neg	572.232	6.563	6.54	6.673	6.493	6.519	6.498	6.215	6.193	6.229
Alpha-AMINO-3-HYDROXY-5-METHYL-4-ISOXAZOLEPROPIONIC ACID	1.9829	neg	167.045	4.802	4.2	4.831	3.926	3.902	3.851	4.071	4.1	4.092
Luteolin 3'-(3''-acetylglucuronide)	1.9829	neg	549.088	4.092	4.093	4.092	4.091	4.094	4.094	5.053	5.04	5.074
Glu-Thr	1.9867	neg	229.083	6.737	6.728	6.756	6.599	6.605	6.615	6.598	6.596	6.622
S-Adenosylhomocysteine	1.9867	neg	383.114	3.652	3.652	4.022	5.776	5.752	5.729	5.313	5.285	5.285
Ala-Ala-Ala	1.9867	neg	230.114	5.22	5.25	5.203	5.53	5.509	5.537	5.256	5.245	5.255
Gaboxadol	1.9867	neg	185.056	5.942	5.951	5.965	5.845	5.85	5.846	5.756	5.763	5.783
UDP-N-acetylmuraminate	1.9942	neg	678.096	4.858	4.859	4.858	4.857	4.86	4.86	7.695	7.681	7.695
Cucurbic acid	1.9976	neg	249.091	3.1	3.101	3.1	5.453	5.429	5.424	4.85	4.869	4.849
Morphiceptin	1.9976	neg	558.217	5.768	5.793	5.79	5.467	5.471	5.376	5.405	5.447	5.449
3,3',5-Trihydroxy-4'-methoxy-6,7-methylenedioxyflavone 3-glucuronide	2.0051	neg	519.079	4.207	4.208	4.207	4.206	4.209	4.209	3.972	3.964	3.964
2-Methyl-2-[4-[3-[1-(4-methylbenzyl)-5-oxo-4,5-dihydro-1H-1,2,4-triazol-3-yl]propyl]phenoxy]propanoic acid	2.0084	neg	444.174	5.835	5.758	5.767	5.615	5.619	5.621	5.543	5.515	5.499
Norophthalmic acid	2.0136	neg	256.094	6.099	6.123	6.104	5.912	5.871	5.914	5.765	5.762	5.769
Sisomicin sulfate	2.0182	neg	484.216	6.159	6.11	6.146	6.067	6.07	6.036	5.877	5.859	5.87
2-Azetidinecarboxylic acid, 3-(3-((aminoiminomethyl)amino)propyl)-1-((4-(((1,1-dimethylethyl)amino)carbonyl)-1-piperazinyl)carbonyl)-4-oxo-, (2S,3R)-	2.0233	neg	460.205	5.803	5.805	5.802	5.869	5.859	5.823	5.653	5.626	5.658
3-Azetidinecarboxylic acid	2.0233	neg	302.135	5.737	5.765	5.74	6.211	6.24	6.184	5.852	5.82	5.827
Glutamyltyrosine	2.0339	neg	309.109	4.386	4.231	4.15	5.959	5.991	5.958	5.473	5.46	5.44
Azetidine-1-carboxylic acid	2.0408	neg	201.087	3.965	3.6	2.934	3.562	3.399	2.936	4.094	4.055	4.032
Dihydrojasmonic acid	2.0408	neg	469.278	5.924	5.903	5.923	6.115	6.125	6.148	5.81	5.741	5.768
Gamma-Glutamylglutamic acid	2.0408	neg	275.088	5.334	5.281	5.218	5.007	4.931	4.938	5.216	5.25	5.243
3-Sulfodeoxycholic acid	2.0438	neg	495.183	3.503	3.639	3.398	3.377	3.38	3.38	5.164	5.058	5.024
Dihydrozeatin	2.0438	neg	487.252	2.26	3.762	3.138	2.976	3.738	3.848	4.558	4.5	4.556
Dihydrozeatin O-beta-D-Glucoside	2.0494	neg	428.179	6.516	6.498	6.496	6.658	6.654	6.64	6.309	6.276	6.283
Radalbuvir	2.0554	neg	524.248	5.69	5.673	5.71	5.652	5.679	5.607	5.545	5.506	5.514
Imidazoleacetic acid riboside	2.0598	neg	257.078	6.98	6.988	6.98	6.775	6.767	6.757	6.845	6.845	6.863
2-Hydroxycampholonic acid	2.0598	neg	445.205	5.7	5.69	5.704	5.966	5.906	5.938	5.635	5.614	5.573
L-N-(3-Carboxypropyl)glutamine	2.0598	neg	213.088	5.294	5.275	5.275	5.074	5.042	5.048	5.135	5.145	5.16
5'-Thymidylic Acid	2.0631	neg	321.049	5.141	5.13	5.149	5.179	5.2	5.182	6.194	6.202	6.216
(1R*,3R*,3'S*)-1,2,3,4-Tetrahydro-1-(2-thio-3-pyrrolidinyl)-beta-carboline-3-carboxylic acid	2.0676	neg	314.099	5.877	5.871	5.837	5.679	5.66	5.665	5.819	5.805	5.805
Candoxatrilat	2.0676	neg	420.199	5.859	5.879	5.912	5.63	5.573	5.558	5.655	5.63	5.623
8H-Purin-8-one, 7-(2-butynyl)-7,9-dihydro-9-(6-methoxy-3-pyridinyl)-6-(1-piperazinyl)-	2.0676	neg	400.147	5.499	5.526	5.42	5.385	5.347	5.342	5.566	5.542	5.518
Glutamylisoleucine	2.0722	neg	259.13	5.797	5.772	5.75	7.113	7.057	7.105	6.46	6.438	6.45
L-Proline, 1-acetyl-4-hydroxy-, cis-	2.0722	neg	218.066	5.613	5.628	5.571	5.091	5.076	5.104	5.927	5.915	5.928
Glutamylalanine	2.0782	neg	199.072	6.647	6.692	6.669	6.606	6.589	6.616	6.686	6.677	6.688
N-Lactoylleucine	2.0782	neg	202.108	6.224	6.265	6.273	6.055	6.009	6.049	5.959	5.956	5.975
Lysozyme	2.0782	neg	250.058	3.174	3.175	3.174	3.173	3.176	3.176	4.399	4.221	4.346
Neuromedin B (1-3)	2.0782	neg	301.152	6.058	6.043	6.029	6.176	6.145	6.164	5.943	5.925	5.933
Batatasin IV	2.0782	neg	487.216	5.546	5.558	5.603	5.607	5.536	5.583	5.421	5.389	5.4
Mycobactins	2.0782	neg	572.233	6.531	6.561	6.51	6.602	6.544	6.558	6.435	6.42	6.433
Evogliptin	2.0782	neg	400.184	5.791	5.815	5.808	5.957	5.901	5.95	5.756	5.766	5.743
Lysylhydroxyproline	2.0782	neg	304.151	4.997	4.991	4.962	5.939	5.902	5.925	5.408	5.366	5.381
3,4,5-Trihydroxypentanoylcarnitine	2.0782	neg	292.14	7.269	7.244	7.235	6.943	6.871	6.944	6.747	6.737	6.744
ALA-ILE	2.0782	neg	201.124	4.986	4.985	4.913	6.24	6.192	6.232	5.734	5.755	5.759
Zotiraciclib	2.0843	neg	407.167	5.762	5.784	5.776	5.736	5.667	5.68	5.53	5.535	5.541
Glutamylhydroxyproline	2.0843	neg	241.083	6.688	6.72	6.619	6.488	6.433	6.535	6.448	6.464	6.469
N6-Methyl-2'-deoxyadenosine	2.0843	neg	575.232	6.157	6.238	6.22	6.006	6.015	6.02	6.07	6.096	6.086
Adimolol	2.0843	neg	454.194	5.412	5.497	5.398	5.113	5.041	5.134	5.304	5.253	5.296
Isomaltoside	2.0843	neg	399.152	5.32	5.327	5.245	5.044	5.139	5.146	5.265	5.196	5.178
(2R,3R,4R)-Hexane-1,2,3,4,6-pentol	2.0843	neg	331.162	5.254	5.255	5.256	5.649	5.636	5.595	5.255	5.235	5.212
Aciclovir	2.0843	neg	246.062	5.119	5.166	5.175	4.999	4.952	4.912	5.066	5.056	5.039
3-Hydroxy-3-methylglutarate	2.0843	neg	161.045	6.288	6.28	6.265	6.337	6.346	6.355	6.286	6.223	6.355
Nepsilon-Acetyl-L-lysine	2.0903	neg	187.108	5.719	5.745	5.66	6.158	6.149	6.178	5.886	5.921	5.923
Blumenol C glucoside	2.0903	neg	393.188	5.958	5.974	5.931	5.624	5.571	5.64	5.635	5.629	5.678
2,4-Thiazolidinedicarboxylic acid, 2-methyl-	2.0965	neg	190.017	4.3	4.211	4.07	4.426	4.432	4.258	4.5	4.518	4.449
Valylvaline	2.0965	neg	215.139	5.024	5.031	4.931	6.144	6.152	6.169	5.702	5.711	5.707
11-Maleimidoundecanoic acid	2.0965	neg	302.136	5.67	5.621	5.647	5.959	5.952	5.961	5.626	5.654	5.626
Alacepril	2.0965	neg	443.107	4.361	4.362	4.362	4.36	4.363	4.363	5.348	5.408	5.375
NADH	2.0965	neg	664.117	5.257	5.23	5.13	4.954	4.957	4.957	6.615	6.685	6.651
2-amino-3,7-dideoxy-D-threo-hept-6-ulosonate	2.0965	neg	172.061	5.048	5.117	5.143	5.109	5.09	5.106	5.052	5.049	5.066
Glycyltyrosine	2.0965	neg	237.088	5.365	5.401	5.341	5.765	5.76	5.775	5.635	5.669	5.653
D-4'-Phosphopantothenate	2.0965	neg	298.07	6.065	5.971	6.05	5.205	5.168	5.209	5.832	5.863	5.847
Melibiitol	2.0965	neg	687.259	6.364	6.451	6.465	6.301	6.332	6.306	6.28	6.294	6.288
Telmisartan	2.0965	neg	559.237	5.818	5.945	5.913	5.968	5.968	5.978	5.744	5.759	5.733
Valaciclovir	2.0965	neg	305.135	4.495	4.496	4.495	4.494	4.497	4.497	5	5.014	4.944
Glutaminylvaline	2.0965	neg	244.13	5.075	5.135	5.032	5.997	5.96	5.995	5.529	5.537	5.512
2,5-Bis(acetylamino)pentanoic acid	2.0965	neg	215.103	3.219	3.22	3.22	3.229	3.373	3.671	5.48	5.514	5.516
4-Acetamidobutanoate	2.0965	neg	144.065	4.862	4.952	4.927	4.882	4.927	4.874	4.939	4.957	5.04
Deoxyadenosine monophosphate	2.0996	neg	376.066	2.494	2.495	2.495	2.493	2.496	2.496	4.569	4.63	4.653
Isoleucyl-Aspartate	2.0996	neg	245.114	5.679	5.624	5.68	5.536	5.504	5.587	6.034	6.049	6.06
N-ethylmaleimide	2.0996	neg	170.045	5.074	5.004	5.106	5.149	5.21	5.126	4.962	5.017	4.99
(3R)-3,5-dihydroxy-3-methylpentanoylcarnitine	2.1036	neg	328.115	6.122	6.148	6.152	6.079	6.045	6.015	5.821	5.856	5.832
2-Aminomuconic acid semialdehyde	2.1036	neg	422.124	3.936	3.83	3.867	4.384	4.429	4.271	5.49	5.527	5.472
Ethyl glucuronide	2.1036	neg	267.073	5.123	5.086	5.108	6.18	6.18	6.197	5.809	5.835	5.82
L-Allysine Ethylene Acetal	2.1036	neg	188.092	5.124	5.238	5.267	4.765	4.736	4.788	4.967	4.976	4.985
Gallic Acid	2.1072	neg	169.013	4.339	4.638	4.242	4.644	4.627	4.59	5.177	5.146	5.166
(R)-1-O-b-D-glucopyranosyl-1,3-octanediol	2.1072	neg	345.131	3.541	3.602	3.487	3.421	3.431	3.43	3.399	3.573	3.452
3'-Hydroxy-HT2 toxin	2.1072	neg	421.183	6.567	6.599	6.573	6.394	6.368	6.385	6.222	6.262	6.248
Guanosine	2.1072	neg	282.084	3.147	3.696	3.507	6.439	6.453	6.474	6.089	6.114	6.097
2-Aminobicyclo[3.1.0]hexane-2,6-dicarboxylic acid	2.1072	neg	184.061	5.415	5.472	5.52	5.362	5.363	5.373	5.221	5.301	5.279
Clethodim	2.1072	neg	358.125	5.713	5.741	5.707	5.549	5.548	5.566	5.457	5.498	5.445
3',5'-Cyclic GMP	2.1072	neg	344.04	6.383	6.43	6.45	6.389	6.403	6.385	6.41	6.439	6.427
Lotaustralin	2.1072	neg	306.119	5.192	5.146	5.201	4.041	4.128	4.436	4.672	4.698	4.626
N2-Succinyl-L-glutamic acid 5-semialdehyde	2.1072	neg	276.072	5.581	5.54	5.557	4.936	4.954	4.899	5.133	5.147	5.125
4-Hydroxy-6-Methyl-2-Pyrone	2.1072	neg	125.023	4.866	4.895	4.912	4.763	4.69	4.707	4.805	4.798	4.833
Pyrroline hydroxycarboxylic acid	2.1132	neg	386.12	6.179	6.179	6.192	5.884	5.89	5.86	5.773	5.824	5.805
Apabetalone	2.1132	neg	799.323	6.005	6.094	6.065	6.005	5.988	6.029	5.867	5.921	5.89
Naphthionic acid	2.1132	neg	668.077	4.135	4.135	4.135	4.134	4.137	4.137	5.287	5.352	5.26
Gravolenic acid	2.1163	neg	301.068	5.668	5.692	5.754	5.489	5.407	5.445	5.342	5.336	5.274
(+/-)-Metalaxyl	2.1163	neg	300.12	5.586	5.615	5.604	5.558	5.551	5.537	5.454	5.481	5.45
Cichorioside N	2.1326	neg	471.221	6.472	6.525	6.476	6.574	6.589	6.621	6.386	6.342	6.335
1-(gamma-Glutamylamino)cyclopropanecarboxylic acid	2.1503	neg	211.072	6.56	6.594	6.574	6.515	6.523	6.545	6.396	6.404	6.398
Threonyltyrosine	2.1845	neg	281.114	4.392	4.498	4.545	5.628	5.654	5.628	5.2	5.172	5.204
Eltoprazine	2.1878	neg	265.119	3.29	3.29	3.699	6.031	6.052	6.058	5.33	5.324	5.33
4-Hydroxystachydrine	2.1878	neg	363.177	5.616	5.793	5.686	5.516	5.469	5.29	5.112	5.058	5.103
(2r,3r,4s,5r,6s)-2-(Hydroxymethyl)-6-Sulfanyl-Oxane-3,4,5-Triol	2.1912	neg	177.022	3.369	3.376	3.333	5.119	5.023	4.933	3.618	3.752	3.498
Echothiophate	2.2014	neg	571.237	6.418	6.506	6.431	6.455	6.475	6.461	6.204	6.172	6.185
Vipadenant	2.2363	neg	366.13	5.375	5.171	5.338	5.564	5.491	5.427	3.208	3.2	3.201
D-Digitoxose	2.2399	neg	147.065	6.806	6.809	6.829	6.825	6.827	6.849	6.423	6.387	6.445
[(2R,5R)-5-(2-Amino-6-oxo-1H-purin-9-yl)-3,4-dihydroxyoxolan-2-yl]methyl [(2R,5R)-5-(4-amino-2-oxopyrimidin-1-yl)-3,4-dihydroxyoxolan-2-yl]methyl hydrogen phosphate	2.2399	neg	587.126	5.093	4.661	4.893	5.171	5.135	5.128	6.157	6.138	6.149
Thienorphine	2.2399	neg	566.258	6.568	6.602	6.582	6.639	6.654	6.642	6.173	6.119	6.185
Lysylglutamic acid	2.2399	neg	274.141	5.044	5.063	5.027	6.093	6.083	6.095	5.342	5.32	5.353
Isoleucyl-Glutamine	2.2433	neg	258.146	5.454	5.455	5.419	6.14	6.118	6.15	5.45	5.403	5.434
3h-Adrenaline	2.2499	neg	554.306	6.058	6.108	6.086	6.24	6.217	6.244	4.005	3.997	3.997
L-trans-5-Hydroxy-2-piperidinecarboxylic acid	2.2601	neg	349.161	6.411	6.408	6.407	6.062	6.012	6.053	5.831	5.806	5.814
1-[(2R,4R,5R)-5-(Aminomethyl)-4-hydroxyoxolan-2-yl]-5-methylpyrimidine-2,4-dione	2.2807	neg	541.227	7.045	7.073	7.086	7.052	7.047	7.03	6.64	6.622	6.639
Phenylacetylglutamine	2.2944	neg	309.109	4.393	4.286	4.173	5.467	5.454	5.489	4.205	4.086	4.288
5-Methoxytryptophan	2.3009	neg	279.098	4.986	4.965	4.84	6.311	6.3	6.293	5.427	5.378	5.414
L-Agaritine	2.3048	neg	312.12	5.604	5.705	5.702	5.55	5.548	5.571	4.811	4.746	4.854
Molybdopterin precursor Z	2.3182	neg	344.04	6.122	6.119	6.114	6.06	6.089	6.076	5.916	5.859	5.885
Leu-Gly-Gly	2.3558	neg	244.13	5.796	5.737	5.761	5.873	5.881	5.868	5.202	5.161	5.211
Cinnamoside	2.3659	neg	499.216	5.998	5.907	6.034	5.931	5.942	5.903	4.712	4.864	4.738
Serylisoleucine	2.3873	neg	217.119	4.886	4.852	4.85	6.593	6.581	6.588	5.739	5.734	5.744
2-(4-(Piperidin-3-yl)phenyl)-2H-indazole-7-carboxamide	2.3873	neg	639.322	5.724	5.727	5.656	5.89	5.877	5.898	5.5	5.5	5.489
Melatonin	2.3873	neg	277.119	5.594	5.655	5.659	5.745	5.725	5.747	4.86	4.814	4.911
NADHX	2.3941	neg	664.118	4.799	4.537	3.91	3.909	3.912	3.912	6.697	6.695	6.65
Pexacerfont	2.4015	neg	361.173	5.318	5.312	5.412	5.495	5.489	5.469	4.511	4.448	4.571
Glycyl-prolyl-glutamic acid	2.4052	neg	282.109	5.443	5.462	5.52	5.055	5.021	5.106	4.469	4.451	4.228
Biopterin	2.4188	neg	282.084	3.43	3.431	3.43	5.886	5.912	5.906	5.389	5.382	5.357
Inosine	2.4254	neg	267.073	2.984	3.11	2.696	5.318	5.335	5.355	4.761	4.791	4.794
(S)-2-Azetidinecarboxylic acid	2.4323	neg	302.136	5.955	5.909	5.938	6.011	6.017	6.014	5.595	5.547	5.582
Prolyl-Arginine	2.4526	neg	252.146	5.355	5.364	5.261	5.213	5.196	5.275	5.137	5.15	5.117
Pralmorelin	2.4626	neg	852.397	5.915	5.976	5.994	6.049	5.933	5.944	5.626	5.581	5.576
(8S,9R,11S,13S,14S,17S)-13-Methyl-11-[4-[5-(4,4,5,5,5-pentafluoropentylsulfonyl)pentoxy]phenyl]-6,7,8,9,11,12,14,15,16,17-decahydrocyclopenta[a]phenanthrene-3,17-diol	2.4682	neg	703.279	5.875	5.869	5.892	5.732	5.722	5.695	5.552	5.575	5.501
Nummularine B	2.4682	neg	628.258	6.722	6.661	6.699	6.465	6.393	6.414	6.171	6.147	6.138
Ergocornine	2.4682	neg	598.248	6.722	6.69	6.744	6.636	6.6	6.601	6.167	6.149	6.133
Dhesn	2.4731	neg	586.248	6.748	6.673	6.739	6.567	6.526	6.502	6.091	6.061	6.09
Lisinopril-tryptophan	2.4731	neg	529.227	7.01	6.953	7.002	6.848	6.798	6.786	6.417	6.376	6.399
Canavalioside	2.4766	neg	545.258	4.834	4.925	4.807	4.657	4.2	4.507	5.752	5.673	5.681
Pelubiprofen	2.4766	neg	575.268	2.939	3.98	4.09	3.636	2.941	3.968	5.38	5.37	5.314
HT-2 Toxin	2.4766	neg	893.411	4.09	4.413	4.09	4.433	4.463	4.198	6.203	6.152	6.171
UDP-N-acetylmuramoyl-L-alanyl-D-glutamate	2.4766	neg	438.584	4.049	3.82	3.485	3.483	3.487	3.487	6.566	6.544	6.552
S-(11-hydroxy-9-deoxy-delta12-PGD2)-glutathione	2.4766	neg	690.332	3.824	1.82	1.82	1.819	1.822	1.822	5.595	5.467	5.558
P-Octopamine	2.4801	neg	458.226	5.051	5.037	5.005	5.084	5.159	5.209	5.84	5.783	5.805
Erinacine G	2.4801	neg	509.236	6.207	6.217	6.226	6.162	6.152	6.146	6.016	5.982	6.018
Glutamylproline	2.4801	neg	289.104	4.931	4.738	4.781	4.584	4.619	4.551	5.565	5.52	5.533
Glutaminylisoleucine	2.4832	neg	258.146	5.329	5.081	5.201	5.402	5.344	5.365	4.939	4.873	4.908
Cinchonain Id 7-glucoside	2.4832	neg	595.143	3.826	3.831	3.827	4.204	4.621	4.591	5.113	5.084	5.018
5,10-Methylene-THF	2.4832	neg	973.363	5.247	5.161	5.271	4.973	4.988	4.936	5.031	4.892	4.926
Phaseollin	2.4832	neg	643.234	6.118	6.114	6.209	5.874	5.849	5.814	5.781	5.736	5.778
Alanine lactate pyruvate	2.4832	neg	571.131	4.176	4.177	4.176	5.275	5.255	5.236	5.289	5.276	5.316
Aspartyl-Lysine	2.4832	neg	282.109	5.546	5.57	5.575	5.387	5.354	5.327	5.276	5.207	5.252
3-[4-Hydroxy-3-(3-methyl-2-butenyl)phenyl]-2-propenal	2.4888	neg	237.09	3.25	4.19	3.407	4.185	4.187	4.207	4.177	3.986	3.966
Xanthosine	2.4888	neg	283.068	4.086	3.58	4.067	5.418	5.477	5.441	4.946	4.851	4.888
Pyroglutamyl-glutamyl-proline amide	2.4888	neg	399.152	5.441	5.425	5.438	5.175	5.205	5.208	5.192	5.165	5.161
6-(4-O-beta-D-Glucosyl-3-methyl-trans-but-2-enyl-amino)-purine	2.4888	neg	426.163	6.235	6.193	6.225	6.094	6.095	6.062	5.915	5.882	5.896
Deoxyuridine	2.4931	neg	515.163	6.036	5.98	6.031	5.4	5.42	5.315	5.46	5.423	5.477
Glycerol glutamate	2.4962	neg	216.051	5.595	5.392	5.532	5.335	5.347	5.291	5.151	5.16	5.132
Alanylserine	2.4962	neg	157.061	5.125	5.112	5.151	4.98	4.969	4.901	4.929	4.888	4.922
3beta,6beta-Dihydroxynortropane	2.5007	neg	188.092	5.821	5.784	5.825	5.787	5.778	5.783	5.451	5.446	5.485
Heptabarbital	2.5098	neg	559.273	5.024	4.904	5.096	4.437	4.67	4.456	6.794	6.748	6.782
Glutamylmethionine	2.5098	neg	277.086	5.9	5.963	5.947	5.576	5.641	5.715	7.86	7.835	7.869
Cysteinyl-Isoleucine	2.5098	neg	233.096	4.397	4.396	4.368	4.384	4.401	4.45	6.033	6.024	6.057
Alanylproline	2.5098	neg	371.193	5.922	5.89	5.903	5.95	5.938	5.939	5.702	5.681	5.707
Biotin sulfoxide	2.5098	neg	241.065	4.807	4.748	4.783	4.708	4.69	4.594	5.42	5.404	5.424
Levonordefrin	2.5145	neg	164.071	7.136	7.108	7.145	7.036	7.029	7.028	6.863	6.842	6.881
L-beta-aspartyl-L-leucine	2.5145	neg	245.114	5.292	5.273	5.311	5.251	5.2	5.193	5.376	5.384	5.396
Trans-Cinnamic Acid	2.5185	neg	147.044	5.509	5.47	5.527	5.378	5.374	5.368	5.222	5.23	5.241
1-(2-Methylbenzo[d]oxazol-6-yl)-3-(1,5-naphthyridin-4-yl)urea	2.5218	neg	340.082	1.406	1.407	1.407	1.405	1.408	3.358	5.499	5.505	5.554
Glucocapparin	2.5218	neg	377.011	5.034	5.035	5.035	5.033	5.036	5.036	5.244	5.179	5.146
Ser Ile Ala Asp	2.5218	neg	403.183	6.102	6.092	6.082	6.007	6.013	6.013	5.946	5.904	5.931
Dodeca-5,7,9-trienedioylcarnitine	2.5218	neg	388.172	4.923	5.07	4.996	5.896	5.909	5.875	5.359	5.362	5.392
Valylmethionine	2.5218	neg	247.112	5.388	5.389	5.389	5.964	5.933	5.917	5.153	5.156	5.17
Ser-Leu	2.5252	neg	217.119	5.178	5.067	5.111	6.725	6.718	6.709	6.053	6.05	6.072
Prolyl-Lysine	2.5318	neg	288.156	5.637	5.61	5.62	6.23	6.212	6.191	5.604	5.6	5.63
6-(4-Hydroxy-6-methoxy-7-methyl-3-oxo-1H-isobenzofuran-5-yl)-4-methyl-4-hexenoic acid 2-(4-morpholinyl)ethyl ester	2.5352	neg	478.205	5.557	5.608	5.599	5.318	5.275	5.343	5.169	5.16	5.125
1-(2-Hydroxy-5-(trifluoromethyl)phenyl)-5-(trifluoromethyl)-1H-benzo[d]imidazol-2(3H)-one	2.5387	neg	361.038	3.741	3.742	3.741	3.74	3.743	3.743	5.111	5.108	5.083
Pheophorbide a	2.5437	neg	591.264	5.825	5.868	5.877	5.611	5.624	5.548	5.325	5.325	5.428
3-Methoxytyrosine	2.5437	neg	232.059	5.187	5.235	5.141	5.325	5.353	5.345	5.59	5.494	5.497
O-Desmethyl-lacosamide	2.5483	neg	471.221	5.901	5.951	5.965	6.069	6.062	6.063	5.754	5.744	5.792
Colchiceine	2.5483	neg	406.129	4.804	4.988	4.881	5.013	4.912	4.926	5.046	5.014	5.043
Melevodopa	2.5483	neg	256.082	5.544	5.544	5.564	5.58	5.571	5.565	5.285	5.27	5.317
Aethallymal	2.5518	neg	241.083	5.361	5.392	5.361	5.191	5.169	5.196	4.837	4.889	4.912
Retinoyl-AZT	2.5518	neg	584.269	5.709	5.745	5.76	5.788	5.79	5.807	5.269	5.244	5.288
PDE-4 Inhibitors	2.5518	neg	452.179	5.915	5.887	5.948	5.876	5.848	5.832	5.604	5.599	5.675
Yohimbine	2.5554	neg	399.189	5.566	5.504	5.57	5.509	5.504	5.522	5.197	5.124	5.159
(3E)-1-[1-(4-Fluorophenyl)ethyl]-3-[[3-methoxy-4-(4-methylimidazol-1-yl)phenyl]methylidene]piperidin-2-one	2.5554	neg	440.179	5.91	5.809	5.892	5.726	5.744	5.743	5.453	5.493	5.499
Tyrosyl-Asparagine	2.5593	neg	276.099	5.695	5.698	5.709	5.548	5.554	5.554	5.387	5.388	5.423
6-Hydroxymelatonin	2.5643	neg	293.114	4.722	4.669	4.752	6.442	6.419	6.441	5.751	5.76	5.781
Guanadrel	2.5684	neg	258.146	5.586	5.598	5.607	6.415	6.402	6.432	5.812	5.806	5.829
Threonylleucine	2.5684	neg	231.135	4.849	4.85	4.787	6.289	6.267	6.29	5.526	5.493	5.516
S-Cysteinosuccinic acid	2.5809	neg	218.012	5.239	5.103	5.211	5.023	4.954	4.867	4.501	4.48	4.434
O-Desmethyltramadol glucuronide	2.5809	neg	406.183	5.655	5.609	5.645	5.573	5.554	5.552	5.216	5.192	5.211
Methyldopate	2.5809	neg	477.22	5.592	5.463	5.586	5.201	5.194	5.146	5.007	4.972	4.943
Asparaginylisoleucine	2.5809	neg	244.13	5.615	5.635	5.657	6.385	6.382	6.365	5.864	5.84	5.875
Fructosyl-lysine	2.5843	neg	289.14	5.57	5.391	5.531	5.025	5.09	4.986	4.896	4.891	4.97
Desmethylastemizole	2.5843	neg	443.226	6.119	6.048	6.12	6.093	6.086	6.061	5.738	5.732	5.738
N-Lactoylphenylalanine	2.5876	neg	236.092	6.09	6.038	6.08	5.874	5.881	5.873	5.744	5.71	5.759
7,14-Dihydroxyoctadeca-4,8,10,12-tetraenedioylcarnitine	2.6016	neg	526.264	5.78	5.611	5.768	5.689	5.753	5.659	5.131	5.197	5.041
Ethyl ((3,4,5-trihydroxy-6-((4-(4-isopropoxybenzyl)-1-isopropyl-5-methyl-1H-pyrazol-3-yl)oxy)tetrahydro-2H-pyran-2-yl)methyl) carbonate	2.6016	neg	503.236	6.182	6.105	6.187	5.665	5.658	5.653	5.518	5.541	5.561
Cenisertib	2.605	neg	488.2	5.562	5.357	5.597	4.897	4.93	4.665	4.905	4.824	4.803
Valtrate	2.6084	neg	257.066	5.593	5.53	5.598	5.411	5.397	5.412	5.093	5.108	5.154
N-Acetyl-3-methylhistidine	2.6118	neg	467.19	6.207	6.165	6.227	6.053	6.062	6.05	5.852	5.847	5.872
[truncated: 802 more rows]
