# Supplementary material for: Intracellular and Extracellular Metabolic Response of the Lactic Acid Bacterium Weissella confusa Under Salt Stress
Source: Metabolites. 2024 Dec 10;14(12):695. doi: 10.3390/metabo14120695 (PMC11678134; doi:10.3390/metabo14120695)
Supplement: Supplementary file 1 [file metabolites-14-00695-s001.zip › Table S4.xlsx]

## Sheet: Sheet1
Table S4. Differential intracellular metabolites in W. confusa between the 35% NaCl treatment group (W35) and the 0% NaCl treatment group (W).
Metabolite	Retention time(min)	Mode1	m/z2	VIP3	p-value4	FC5	W35/W6
D-Ornithine	0.549633	pos	133.097	1.744	***	0.5994	down
N6,N6,N6-Trimethyl-L-lysine	0.588733	pos	189.16	1.623	**	0.6557	down
Cystathionine	0.604367	pos	223.074	2.1689	***	0.51	down
L-erythro-4-Hydroxyarginine	0.604367	pos	232.14	1.6721	***	0.6284	down
Thiazoline	0.612167	pos	88.0219	2.3112	***	0.2506	down
(2R,3R,4R,5R)-2-Amino-4,5,6-trihydroxy-3-[(2R)-1-oxopropan-2-yl]oxyhexanal	0.619883	pos	277.139	1.6968	***	0.6217	down
Histidinal	0.619883	pos	122.071	1.599	***	0.6141	down
L-Allothreonine	0.627683	pos	164.029	1.836	***	1.7852	up
Lagociclovir	0.6355	pos	270.1	2.2331	***	0.4644	down
CDP-DG(i-14:0/i-15:0)	0.6667	pos	467.734	1.8793	***	1.7328	up
Alpha-AMINO-3-HYDROXY-5-METHYL-4-ISOXAZOLEPROPIONIC ACID	0.6667	pos	228.097	1.7974	***	0.605	down
Ergothioneine	0.6667	pos	230.096	1.7064	***	0.6413	down
D-Pinitol 2-O-alpha-D-Galactopyranosyl	0.721333	pos	379.12	1.9052	***	0.5804	down
Uridine monophosphate (UMP)	0.736983	pos	325.042	1.8133	***	0.6196	down
Lactose	0.743983	pos	360.15	1.8661	***	1.9464	up
Pitavastatin Lactone	0.799517	pos	421.192	1.9807	***	1.9955	up
Linatine	0.838633	pos	242.113	1.6565	***	0.6257	down
Ala Lys Leu Asp	0.854267	pos	446.26	2.2378	**	2.7938	up
Cortolone-3-glucuronide	0.8699	pos	575.303	2.1909	***	2.2972	up
Pyropheophorbide a	0.8699	pos	517.261	1.903	***	1.7617	up
Zierin	0.8699	pos	312.11	1.5821	***	0.6615	down
Ile Arg	1.1452	pos	288.202	1.9128	***	0.5202	down
Tryptophyl-Arginine	1.23188	pos	405.161	1.6149	***	1.5688	up
Fluocinolone	1.94693	pos	476.186	1.7045	***	0.6248	down
Homosildenafil	1.95472	pos	489.23	1.7853	**	1.7706	up
Kyotorphin	2.02515	pos	320.171	1.5738	***	0.6554	down
Leu Glu Gln	2.66665	pos	389.202	1.6316	**	1.6719	up
N-Hydroxy-L-tyrosine	2.26785	pos	239.102	1.8644	***	0.5123	down
Dihydrostreptomycin	2.6745	pos	606.272	1.9258	***	1.7856	up
Cytosine deoxyribonucleoside	2.70587	pos	477.171	2.2335	***	0.3604	down
Cyclo(D-trp-D-asp-pro-D-val-leu)	2.76078	pos	575.303	2.1306	***	2.0466	up
Phenethylamine glucuronide	2.76862	pos	298.128	2.1571	***	0.147	down
Lacto-N-biose I	2.76862	pos	348.128	1.9109	***	0.5246	down
PG(LTE4/20:1(11Z))	2.77645	pos	502.766	2.0551	***	1.9161	up
L-Hypoglycin A	2.78428	pos	300.191	1.9684	***	1.7003	up
PI(20:4(6E,8Z,11Z,14Z)+=O(5)/16:2(9Z,12Z))	2.78428	pos	907.434	1.829	***	1.6059	up
N6-beta-Aspartyllysine	2.79212	pos	586.282	1.9355	***	1.7783	up
Cucurbitacin E	2.83127	pos	595.271	1.9649	**	1.9582	up
Val-Gly-Val-Ala-Pro-Gly	2.8861	pos	531.313	1.8558	***	1.6446	up
20-Hydroxy-leukotriene E4	2.92528	pos	488.271	2.2408	***	2.8563	up
Lysylthreonine	3.01257	pos	517.297	1.5969	***	0.6639	down
Chakasaponin V	3.02032	pos	644.324	1.7085	***	1.5554	up
S-Methyl-5'-thioadenosine	3.04363	pos	298.096	1.956	***	0.4774	down
PG(22:5(7Z,10Z,13Z,16Z,19Z)/LTE4)	3.04363	pos	501.758	1.6643	***	1.502	up
2-(beta-D-Mannopyranosyl)-L-tryptophan	3.05925	pos	367.149	1.9615	**	0.5244	down
Vomifoliol	3.06705	pos	247.128	1.6447	***	0.6415	down
PS(LTE4/18:3(9Z,12Z,15Z))	3.08247	pos	471.255	2.2724	***	2.2034	up
Penitrem E	3.23562	pos	632.361	1.8714	***	1.6184	up
Calenduloside G methyl ester	3.25125	pos	416.231	2.1365	***	1.9135	up
PE(PGD1/20:3(8Z,11Z,14Z))	3.30518	pos	442.757	1.5807	***	1.536	up
Physagulin A	3.32082	pos	475.251	1.9673	***	1.9725	up
PC(18:3(10,12,15)-OH(9)/14:1(9Z))	3.32865	pos	393.739	2.2419	**	2.5437	up
5-Hydroxyindoleacetylglycine	3.34487	pos	281.113	1.6625	***	0.6207	down
2-hydroxyethinylestradiol	3.36053	pos	688.361	1.8759	***	1.7621	up
N,15-Didehydro-11,15-dideoxo-1-deoxy-1,15-epoxy-11-hydroxy-4-O-methyl-3-(4-((2,4,6-trimethylphenyl)methyl)-1-piperazinyl)rifamycin 8-(2,2-dimethylpropanoate)	3.41538	pos	509.774	1.6748	***	1.507	up
CDP-DG(20:2(11Z,14Z)/18:2(9Z,12Z))	3.43888	pos	515.78	1.9139	***	1.8869	up
Ulimorelin	3.47807	pos	503.282	2.0857	***	2.4751	up
Everolimus	3.4859	pos	501.782	2.0108	***	1.8912	up
Leptine I	3.50937	pos	477.747	2.3458	***	2.8673	up
PI(18:1(11Z)/6 keto-PGF1alpha)	3.53348	pos	487.263	1.8543	***	1.7578	up
Val-glu-pro-ile-pro-tyr	3.54132	pos	717.377	1.6513	***	1.5228	up
(1R,4S,6R)-6-Hydroxyfenchone glucoside	3.55698	pos	661.339	2.086	***	1.9112	up
Tyrosylhydroxyproline	3.61183	pos	295.128	1.5312	***	0.6549	down
N-hydroxy-L-tryptophan	3.61967	pos	262.118	1.9152	***	0.4533	down
PIP(LTE4/18:2(9Z,12Z))	3.63535	pos	549.756	1.8379	***	1.7208	up
Gentamicin A sulfate	3.65887	pos	482.253	2.8312	***	7.8524	up
Exemestane	3.71365	pos	360.194	1.7814	***	1.7486	up
CDP-DG(22:3(10Z,13Z,16Z)/PGD2)	3.72933	pos	582.779	2.0444	***	1.8802	up
4-Hydroxycinnamoylagmatine	3.72933	pos	575.302	1.9268	***	1.8972	up
5'-Deoxy-5'-fluorouridine	3.77698	pos	229.064	1.6091	***	0.6245	down
Tyr-D-thr-gly-phe-leu-thr	3.81617	pos	733.372	2.0331	***	1.8401	up
Gentamicin C	3.83182	pos	513.303	2.1761	***	2.7088	up
Harmalol	3.83965	pos	264.113	2.0397	***	0.5176	down
Angiotensin A	3.89455	pos	501.776	2.1688	***	2.1619	up
CDP-DG(PGF1alpha/18:3(9Z,12Z,15Z))	3.94218	pos	549.756	2.1248	***	1.9371	up
Lysyl-aspartyl-glutamyl-leucine	3.95787	pos	548.235	2.0873	***	2.2683	up
Microcystin-LR	3.96572	pos	509.276	2.3413	**	2.465	up
PI(PGE1/16:2(9Z,12Z))	4.04407	pos	464.247	2.385	***	0.2401	down
Notoginsenoside C	4.06753	pos	582.3	1.9063	***	1.753	up
Cyclo(glycylleucylvalylleucylprolylseryl)	4.10677	pos	599.375	1.6986	***	1.5932	up
Kanzonol Z	4.2007	pos	835.346	1.7191	***	1.5611	up
Antibiotic A 204A	4.4045	pos	495.279	1.9241	***	1.7174	up
Licoricesaponin E2	4.46728	pos	821.403	1.9269	***	1.6554	up
16a-Hydroxyestrone	4.52223	pos	325.118	1.6318	***	0.6531	down
PGP(16:1(9Z)/20:4(8Z,11Z,14Z,17Z)-2OH(5S,6R))	4.53792	pos	463.218	1.8768	***	1.6709	up
PI(PGE2/22:6(4Z,7Z,10Z,13Z,16Z,19Z))	4.54577	pos	490.258	1.8255	***	1.5485	up
(3b,16a,20R)-3,16,20,22,25-Pentahydroxy-5-cucurbiten-11-one 3-[rhamnosyl-(1->4)-[glucosyl-(1->6)]-glucoside]	4.62433	pos	500.262	1.7505	**	0.6089	down
Lyciumoside VI	5.74903	pos	887.465	1.9392	***	1.7087	up
Ginsenoside Rh7	5.82973	pos	637.427	2.7848	***	12.3051	up
1-alkyl-2-acylglycerophosphoethanolamine	6.00052	pos	285.086	1.6983	***	0.5638	down
Gamma-Glutamylfelinylglycine	6.00837	pos	438.129	1.682	***	0.6334	down
Butyrylcarnitine	6.02445	pos	480.325	1.6801	**	0.578	down
((2R,3S)-3-Amino-2-hydroxy-2-(1H-imidazol-4-ylmethyl)-5-methyl)-5-methylhexanoic Acid	6.02445	pos	524.314	1.5974	*	0.6379	down
N-Docosahexaenoyl Glutamine	6.08643	pos	498.335	1.9186	*	0.4451	down
3-[(3-(2-Carboxyethyl)-4-methylpyrrol-2-YL)methylene]-2-indolinone	6.08643	pos	297.123	1.8569	*	0.4312	down
Gemcitabine	6.08643	pos	327.086	1.6101	***	0.6521	down
Ovalicin	6.16498	pos	360.18	1.642	***	0.6502	down
Antcin K	6.35938	pos	506.347	1.8271	***	0.6084	down
LysoPE(P-18:1(9Z)/0:0)	7.05642	pos	527.326	1.7408	***	1.6055	up
Cystathione	0.58475	neg	243.042	1.8253	***	0.4919	down
Cystathionine	0.600683	neg	221.06	1.9423	***	0.4521	down
Galactinol	0.600683	neg	341.109	1.665	***	0.647	down
Glycerol 3-Phosphate	0.613567	neg	171.006	1.6138	***	0.6245	down
D-Glycerate 2-phosphate	0.613567	neg	166.975	1.5829	***	0.5973	down
D-Arabinose 5-phosphate	0.613567	neg	229.012	1.4183	***	0.6495	down
UDP-galactose	0.621483	neg	565.048	2.1346	***	0.4927	down
5-Carboxypyranopelargonidin 3-O-beta-glucopyranoside	0.62935	neg	536.069	2.0699	***	0.4845	down
Uridine diphosphate-N-acetylglucosamine	0.62935	neg	606.075	2.0148	**	0.4905	down
Gentiobioside	0.62935	neg	391.101	1.679	***	0.5702	down
UDP-glucose	0.62935	neg	603.004	1.602	***	0.6339	down
Carglumic acid	0.62935	neg	189.051	1.4609	***	0.6038	down
Galactopinitol B	0.637217	neg	401.13	1.667	***	0.6334	down
Threonate	0.645167	neg	135.029	1.4155	***	0.6586	down
D-Arabitol	0.645167	neg	197.066	1.3086	**	0.653	down
ADP-ribose	0.653167	neg	558.063	2.1102	***	0.4307	down
Gamma-D-Glutamylglycine	0.653167	neg	203.067	1.4545	***	0.6103	down
Asp-Glu	0.653167	neg	261.073	1.4131	***	0.6339	down
8-oxo-dGDP	0.66115	neg	442.017	1.8753	***	0.474	down
NADHX	0.669	neg	664.118	2.6307	***	0.0965	down
Trans-Aconitic Acid	0.676983	neg	173.009	1.388	***	0.6628	down
Allocystathionine	0.7168	neg	221.06	1.7146	***	0.5691	down
D-Ribulose 5-Phosphate	0.724767	neg	229.012	1.4792	***	0.6045	down
D-Xylonolactone	0.772567	neg	295.067	1.9201	***	0.444	down
Gamma-Glutamyl-S-methylcysteine	0.788367	neg	263.071	1.6825	***	0.4927	down
cGMP	0.860917	neg	344.04	1.4403	***	0.6487	down
Val Ser Thr Asp	0.868867	neg	419.179	2.3382	***	7.5091	up
Dihydroorotate	0.868867	neg	157.025	1.4366	***	1.6754	up
(1S,2R,3R,4R,5R,6S,7S,8R,9R,10R,13R,14R,16S,17S,18R)-6,16,18-Trimethoxy-13-(methoxymethyl)-11-methyl-11-azahexacyclo[7.7.2.12,5.01,10.03,8.013,17]nonadecane-4,5,7,8,14-pentol	0.876867	neg	530.258	1.8467	***	2.1914	up
Glycyl-D-proline	0.876867	neg	343.162	1.5379	***	1.6385	up
Deoxyinosine	0.892817	neg	251.077	1.9759	***	0.409	down
2-Phosphonopropionic acid	0.908867	neg	461.002	2.093	***	2.8095	up
Glutamylhydroxyproline	0.908867	neg	241.083	1.5055	***	0.5628	down
Glutamylglutamic acid	0.908867	neg	275.089	1.3307	***	0.6601	down
Adenosine diphosphate ribose	0.9936	neg	558.064	1.9414	***	0.4628	down
dGMP	1.10088	neg	693.119	2.0232	***	0.3928	down
(2s)-2-[6-(Sulfooxy)naphthalen-2-yl]propanoic acid	1.14267	neg	637.069	1.7936	***	0.515	down
NADPH	1.98282	neg	744.084	1.9741	***	0.3187	down
UDP	1.98833	neg	402.995	1.5883	***	0.5479	down
NADH	1.99385	neg	664.118	1.8911	***	0.558	down
(R)-1-O-b-D-glucopyranosyl-1,3-octanediol	1.99385	neg	345.13	1.8828	***	0.4173	down
Xi-Linalool 3-[rhamnosyl-(1->6)-glucoside]	1.99385	neg	443.226	1.7705	***	1.9554	up
Ectoine	1.99385	neg	343.162	1.6789	***	1.7945	up
Mibefradil	1.99385	neg	530.258	1.6203	***	1.6621	up
4-Amino-1-[5-(hydroxymethyl)oxolan-2-yl]pyrimidin-2-one	1.99385	neg	210.088	1.3634	***	0.6372	down
Tyrosine methylester	2.00085	neg	389.168	1.5609	***	1.6101	up
Asp Ile Ala Lys	2.12283	neg	444.246	1.558	***	1.5389	up
Prolyl-Tyrosine	3.15665	neg	277.119	1.6501	***	0.5469	down
Zeranol	3.18518	neg	643.354	1.8884	***	2.2815	up
(2S,3R)-3-hydroxy-2-methylpentanedioylcarnitine	3.18962	neg	326.125	1.4809	***	0.6619	down
PGP(5-iso PGF2VI/i-14:0)	3.19787	neg	843.405	1.9359	***	1.9886	up
Astemizole	3.31902	neg	503.248	1.5355	***	1.568	up
P-Hydroxyphenylethylbiguanide	3.38857	neg	487.253	1.7292	***	1.8083	up
Advantame	3.39268	neg	503.2	1.5924	***	1.7305	up
Emorfazone	3.4014	neg	284.125	1.4618	***	0.6239	down
Acetyl-CoA	3.43942	neg	403.556	1.7308	***	0.5742	down
Virginiamycin m1	3.51375	neg	506.226	1.9127	***	1.9496	up
Salutaridinol	3.55943	neg	717.343	1.542	***	1.6219	up
Val Ile Asp Lys	3.60012	neg	472.278	1.657	***	1.8078	up
Glycinoeclepin B	3.61078	neg	593.258	1.8356	***	1.8329	up
1-Aminocyclopropanecarboxylic acid	3.66307	neg	302.136	1.5533	***	0.5768	down
Kukoamine C	3.67872	neg	529.299	2.1573	***	2.4587	up
DG(2:0/0:0/6 keto-PGF1alpha)	3.67872	neg	485.273	1.7596	***	1.9518	up
N5-Acetyl-N2-gamma-L-glutamyl-L-ornithine	3.67872	neg	284.125	1.6794	***	0.5255	down
Esmolol	3.68377	neg	316.151	1.6173	***	0.5732	down
Calcium orange	3.68735	neg	610.173	2.747	***	0.0455	down
7-Hydroxyflumequine	3.6914	neg	322.072	1.4704	***	0.6504	down
PA(LTE4/a-13:0)	3.69743	neg	788.418	1.6325	***	1.698	up
Mupirocin	3.72837	neg	545.294	1.5997	***	1.6448	up
(2E,8E)-10-hydroxydeca-2,8-dien-4-ynoylcarnitine	3.7581	neg	344.147	1.7806	***	1.8885	up
(5E,7E)-Undeca-2,5,7-trienedioylcarnitine	3.79375	neg	374.157	1.4733	***	0.6307	down
Vinblastine	3.7983	neg	809.417	1.51	***	1.5473	up
Val-Abu-OH	3.80287	neg	309.109	1.6989	***	0.5423	down
CDP-DG(LTE4/16:1(9Z))	3.8105	neg	566.245	1.7773	***	1.837	up
Vindoline	3.8105	neg	911.449	1.5987	***	0.5978	down
Blumenol C O-[rhamnosyl-(1->6)-glucoside]	3.81813	neg	517.264	1.5705	***	1.5975	up
Hydroxydestruxin B	3.83545	neg	630.347	2.537	***	7.1624	up
PA(8:0/8:0)	3.83955	neg	445.194	1.5199	***	0.5858	down
Butenoylcarnitine	3.88435	neg	686.391	1.669	***	1.764	up
L-Aspartyl-L-Phenylalanine	3.88895	neg	279.099	1.6529	***	0.5478	down
Prolylphenylalanine	3.91815	neg	261.125	1.6284	***	0.5245	down
Dihydrodiethylstilbestrol	3.92425	neg	585.325	1.9307	***	2.1697	up
Zankiren	3.9512	neg	686.348	2.1469	***	3.0647	up
Abbott-195773	3.97177	neg	786.401	1.9216	***	2.1753	up
S-(PGA1)-glutathione	4.02212	neg	624.3	1.6904	***	1.7831	up
N-(2,3,4-Trihydroxybutyl)-L-valine	4.06522	neg	501.268	1.8741	***	2.2238	up
Candidin	4.104	neg	942.455	1.8134	***	1.9105	up
Janthitrem B	4.11733	neg	630.347	2.1922	**	2.5433	up
Cyclosquamosin G	4.17838	neg	831.411	1.9133	***	2.0075	up
Gamma-Glutamylphenylalanine	4.18763	neg	293.115	1.6208	***	0.5343	down
Asparaginyl-Phenylalanine	4.19683	neg	260.104	1.6854	***	0.5036	down
Lycopsamine	4.2179	neg	643.342	1.5452	***	1.5371	up
Ancistrocladine	4.2528	neg	873.433	1.7232	***	1.8075	up
Saikosaponin K	4.27748	neg	543.278	1.9071	***	2.3668	up
PS(20:5(5Z,8Z,11Z,14Z,17Z)/20:5(7Z,9Z,11E,13E,17Z)-3OH(5,6,15))	4.28717	neg	874.453	1.9614	***	2.0515	up
19-Oxoandrost-4-ene-3,17-dione	4.30365	neg	645.347	2.3847	***	5.6695	up
Theasaponin	4.30365	neg	615.287	1.5806	***	1.6188	up
Triterpenoid	4.30828	neg	573.289	1.5837	***	1.5992	up
L-beta-aspartyl-L-phenylalanine	4.38238	neg	261.088	1.5209	***	0.628	down
PS(PGJ2/20:3(8Z,11Z,14Z))	4.38748	neg	898.464	1.7815	***	1.8807	up
Aspartame	4.4511	neg	275.104	1.5698	***	0.5694	down
Zotarolimus	4.47373	neg	1000.53	1.8095	***	1.8924	up
Kukoamine A	4.51068	neg	511.288	1.4863	***	1.5417	up
Bombesin analogue	4.52915	neg	1015.53	2.3107	**	3.9876	up
Subaphylline	4.52915	neg	573.29	1.705	***	1.8103	up
Elastin	4.64202	neg	597.362	1.6931	***	1.8655	up
2-Isopropylphenyl methylcarbamate	4.67078	neg	445.231	1.4832	***	1.55	up
Denzimol	4.6872	neg	643.331	1.8697	***	2.0878	up
Acyline	4.76112	neg	764.861	1.9806	***	2.1559	up
PS(14:0/6 keto-PGF1alpha)	4.92558	neg	858.421	1.901	***	2.026	up
PI(PGD2/22:6(4Z,7Z,10Z,13Z,16Z,19Z))	5.02525	neg	977.496	1.6199	***	1.5572	up
Leucomycin	5.09165	neg	682.378	1.4614	**	0.6626	down
6-Guanidino-2-oxocaproic acid	5.10592	neg	560.276	1.7246	***	0.5381	down
Arginine vasopressin, (beta-mercapto)beta,beta-cyclopentamethylenepropionic acid(1)-	5.18657	neg	567.242	1.7711	***	1.9123	up
Bisnortilidin	5.20855	neg	489.272	1.6594	***	0.5713	down
28-Glucosylpomolate	5.27082	neg	669.383	1.9404	***	2.3068	up
3-O-Sulfogalactosylceramide (d18:1/12:0)	5.36692	neg	758.431	1.7693	***	1.874	up
PS(PGJ2/22:6(4Z,7Z,10Z,13Z,16Z,19Z))	5.56775	neg	884.474	1.6394	***	1.5437	up
N-lactoyl-phenylalanine	5.58305	neg	236.093	1.6003	***	0.5944	down
Phenazopyridine	5.69833	neg	258.098	1.5905	***	0.6016	down
PA(20:1(11Z)/15:0)	5.80443	neg	725.457	1.5407	***	1.5677	up
Ile-Ile-Ile-Pro	5.83232	neg	453.309	1.5978	***	1.7474	up
LysoPC(22:6(4Z,7Z,10Z,13Z,16Z,19Z)/0:0)	5.87058	neg	588.308	1.9593	***	2.5781	up
2H-1,4-Benzodiazepin-2-one, 1,3-dihydro-7-chloro-5-(2-fluorophenyl)-1-(2-hydroxyethyl)-	5.8752	neg	377.07	1.526	***	0.5871	down
Propranolol glucuronide	5.89735	neg	472.136	1.4901	***	0.6272	down
Dihydrozeatin-9-N-glucoside-O-glucoside	5.90685	neg	580.205	1.6496	***	0.5792	down
Erythromycin C	5.90685	neg	700.425	1.5586	***	0.6607	down
1-Heneicosanoyl-glycero-3-phosphoserine	5.93437	neg	602.32	1.6653	***	1.6633	up
Tyrosyl-Serine	5.94195	neg	267.099	1.6128	***	0.5406	down
Aplysiatoxin, 17-debromo-	5.96453	neg	629.268	1.6146	***	0.5755	down
Gatifloxacin	5.97828	neg	374.151	1.3986	***	0.6568	down
Cystone A	5.99152	neg	479.222	1.5039	*	0.5348	down
N2-Fructopyranosylarginine	6.00097	neg	371.137	1.7095	***	0.4783	down
Nicotinic acid	6.00457	neg	368.089	1.6101	***	0.5584	down
(S,E)-2-(5-Hydroxy-8,9-dihydro-5H-benzo[7]annulen-6(7H)-ylidene)acetic acid	6.05523	neg	253.062	1.4302	***	0.6619	down
Cycloheximide	6.14082	neg	262.145	1.3343	***	0.6521	down
Supiculisporic Acid	6.29007	neg	327.181	1.3797	***	0.653	down
N-Arachidonoyl Alanine	6.32208	neg	420.275	1.6159	***	0.5527	down
2,2,6,7-Tetramethylbicyclo[4.3.0]nona-1(9),4-dien-8-one	6.35042	neg	235.134	1.4307	***	0.6328	down
DG(13:0/0:0/20:3(8Z,11Z,14Z)-2OH(5,6))	6.71255	neg	589.447	1.5445	***	1.5125	up
DG(15:0/22:6(4Z,7Z,10Z,13Z,16Z,19Z)/0:0)	6.915	neg	661.466	1.5268	***	1.5883	up
TG(8:0/8:0/15:0)	6.97665	neg	567.463	1.6034	***	1.6764	up
DG(18:3(6Z,9Z,12Z)/15:0/0:0)	6.98417	neg	575.468	1.8971	***	1.9375	up
Glabranin	6.98417	neg	643.456	1.4768	***	1.5449	up
DG(18:2(9Z,12Z)/15:0/0:0)	7.16358	neg	577.484	1.7386	***	1.7376	up
1 pos: positive ion mode; neg: negative ion mode; 2 m/z: mass-to-charge ratio; 3 VIP: variable importance in projection score from the orthogonal partial least squares discriminant analysis model; 4 ***: p-value < 0.001, **: p-value < 0.01, *: p-value < 0.05; 5 FC: fold change in 35% NaCl group/0% NaCl group; 6 down: down-regulated, up: up-regulated.
