# Supplementary material for: Intracellular and Extracellular Metabolic Response of the Lactic Acid Bacterium Weissella confusa Under Salt Stress
Source: Metabolites. 2024 Dec 10;14(12):695. doi: 10.3390/metabo14120695 (PMC11678134; doi:10.3390/metabo14120695)
Supplement: Supplementary file 1 [file metabolites-14-00695-s001.zip › Table S5.xlsx]

## Sheet: Sheet1
Table S4. Differential extracellular metabolites in W. confusa between the 35% NaCl treatment group (Y35) and the 0% NaCl treatment group (Y).
Metabolite	Retention time(min)	Mode1	m/z2	VIP3	p-value4	FC5	Y35/Y6
L-2,4-Diaminobutanoate	0.469083	pos	163.045	3.1627	***	0.3009	down
Voglibosa	0.507183	pos	309.166	2.4705	***	0.6376	down
Capsiate	0.512133	pos	345.149	2.9953	***	0.4841	down
2-Amino-1,3-propanediol	0.601883	pos	74.0608	2.2597	***	0.6658	down
L-Rhamnulose	0.61755	pos	197.101	2.5415	***	1.5364	up
Hydroxyprolyl-Arginine	0.71045	pos	270.156	2.1166	*	0.6034	down
Glutamylleucylarginine	1.1071	pos	209.127	2.555	**	0.5943	down
D[-Arg-2]KYOTORPHAN	1.12277	pos	338.183	2.6051	***	1.6053	up
D-Glucaro-1,4-lactone	1.27162	pos	210.061	3.8046	***	3.958	up
Kyotorphin	1.32627	pos	338.182	2.7242	***	1.5928	up
Alpha-Acetyllysine	1.46928	pos	171.113	2.6157	*	1.9883	up
Tyr Glu	1.83412	pos	311.124	3.5426	***	3.2615	up
Thr Met	1.84195	pos	251.106	2.5599	***	1.6149	up
Vidarabine	1.86538	pos	268.104	3.0605	***	1.6808	up
Tryptophyl-Glycine	1.91235	pos	284.099	2.7483	***	1.6018	up
Phenylalanyllysine	1.91235	pos	294.181	2.6626	***	1.5335	up
Hypoxanthine	1.92018	pos	137.046	2.6876	***	1.6748	up
Val Val Ala	1.97502	pos	288.192	2.4328	**	1.5717	up
Phenethylamine glucuronide	2.16195	pos	298.129	3.8088	***	0.1875	down
Neosaxitoxin	2.16195	pos	280.118	2.8858	***	0.5042	down
Leu Val Ala	2.24015	pos	302.208	2.4526	***	1.54	up
Glu Val Val	2.34872	pos	346.198	2.7751	**	1.7746	up
Ala Val Val	2.37223	pos	288.192	2.4411	***	1.5566	up
Ile Tyr	2.38	pos	295.166	2.5524	***	1.5333	up
S-Methyl-5'-thioadenosine	2.41918	pos	298.097	3.0128	***	1.8135	up
Leu Tyr	2.49648	pos	295.166	2.7465	***	1.6612	up
Tyr Leu	2.65148	pos	295.165	2.7379	**	1.6777	up
Val Val Val	2.78217	pos	316.223	2.6487	***	1.6412	up
Thr Leu Val	2.80552	pos	332.218	2.4092	***	1.5021	up
Actinodaphnine	3.20115	pos	329.15	2.7982	***	1.7089	up
Val Ile Val	3.3203	pos	330.239	2.4731	***	1.535	up
Ile Gly Ile	3.59483	pos	302.208	2.5291	***	1.5455	up
Leu Trp	3.84577	pos	318.182	2.5118	***	1.52	up
Leu Glu Leu	4.02282	pos	374.229	2.663	***	1.5631	up
PE(20:3(5Z,8Z,11Z)/20:2(11Z,14Z))	6.1075	pos	826.589	3.6856	***	3.2597	up
Galactinol	0.590867	neg	387.114	2.8173	***	0.5912	down
Aspartate	0.6062	neg	132.029	2.7013	***	0.636	down
Sorbitol	0.630067	neg	181.071	2.9279	***	0.6217	down
L-Methionine S-oxide	0.636567	neg	164.038	2.7983	***	0.5531	down
D-glycero-L-galacto-Octulose	0.680017	neg	277.033	2.61	***	0.6543	down
Parishin C	0.704	neg	763.191	2.7287	***	0.6503	down
2-Oxoglutaramate	0.71995	neg	190.035	2.7512	***	0.5626	down
Glutaminylalanine	0.842433	neg	216.098	2.4449	***	1.5431	up
Cytidine	0.8632	neg	278.055	2.4033	**	1.6095	up
Valylglutamine	0.872783	neg	244.13	3.0979	**	2.4282	up
Pentenedioic acid	0.911717	neg	111.008	2.6485	***	1.5451	up
ADP	0.97855	neg	426.022	2.6261	***	1.5727	up
Citrate	1.28288	neg	191.019	3.0673	***	1.559	up
Allyl cysteine	1.30992	neg	206.049	2.2964	***	0.6414	down
Serylmethionine	1.51935	neg	235.075	2.4984	***	1.5534	up
Xenognosin A	1.51935	neg	277.086	2.4496	***	1.5485	up
7,8-Dihydropteroic acid	1.5562	neg	295.093	2.6625	***	1.6643	up
Glycyl-Methionine	1.6772	neg	205.065	2.6728	***	1.6949	up
Arginylisoleucine	1.69527	neg	286.188	3.1389	***	1.9722	up
Alanylmethionine	1.81447	neg	219.08	3.0203	***	2.0164	up
S-Adenosylhomocysteine	1.9867	neg	383.114	2.4531	***	1.524	up
Cucurbic acid	1.99758	neg	249.091	2.6762	***	1.7532	up
Guanosine	2.10722	neg	282.084	3.0273	***	1.871	up
Eltoprazine	2.18777	neg	265.119	2.8278	***	1.765	up
Biopterin	2.41875	neg	282.084	2.7534	***	1.7204	up
Inosine	2.4254	neg	267.073	2.7099	***	1.8212	up
Ala-phe	2.6606	neg	235.108	2.738	***	1.7789	up
4-Coumaroylputrescine	2.6814	neg	279.135	2.6858	***	1.6329	up
N-Acetyl-1,6-diaminohexane	2.68548	neg	157.134	2.3333	***	1.6027	up
Furanodienone	2.93898	neg	251.103	2.8771	***	1.7877	up
Imidaprilat	2.94218	neg	422.157	2.6849	***	1.7797	up
Isoleucyl-Methionine	3.02123	neg	261.128	4.146	***	471.849	up
Threonylphenylalanine	3.06435	neg	265.119	2.865	***	1.8143	up
L-Aspartyl-L-Phenylalanine	3.1468	neg	279.098	2.463	***	1.5582	up
Pindolol	3.45945	neg	293.151	2.5509	***	1.5314	up
Flumioxazin	3.49285	neg	399.1	2.647	***	0.5966	down
N-Valylphenylalanine	3.50367	neg	263.14	2.9364	***	1.8211	up
Tryptophyl-Valine	3.65755	neg	302.151	2.902	***	2.0863	up
Val Trp	3.75123	neg	302.151	2.4186	***	1.5411	up
Tyrosyl-Phenylalanine	3.77165	neg	327.135	2.7598	***	1.7433	up
Phenylalanylleucine	3.90158	neg	277.156	2.4421	***	1.5015	up
Leucylphenylalanine	4.07593	neg	277.155	2.8005	***	1.7263	up
Leucyl-Tryptophan	4.36668	neg	316.167	2.5875	***	1.6444	up
P-Cresol sulfate	4.43575	neg	233.012	2.5954	*	0.5388	down
Tryptophyl-Isoleucine	4.6272	neg	316.166	2.5437	***	1.624	up
Sinensetin	4.79947	neg	353.1	2.3803	***	0.649	down
N-[1'-(Aminocarbonyl)-2',2'-dimethylpropyl]-1-(cyclohexylmethyl)-1h-indazole-3-carboxamide	4.84448	neg	391.209	2.9567	***	1.9061	up
Kinetensin 1-3	6.15205	neg	393.205	2.5121	***	0.5743	down
1 pos: positive ion mode; neg: negative ion mode; 2 m/z: mass-to-charge ratio; 3 VIP: variable importance in projection score from the orthogonal partial least squares discriminant analysis model; 4 ***: p-value < 0.001, **: p-value < 0.01, *: p-value < 0.05; 5 FC: fold change in 35% NaCl group/0% NaCl group; 6 down: down-regulated, up: up-regulated.
